# Supplementary material for: Using proximal remote sensing in non-invasive phenotyping of invertebrates
Source: PLoS One. 2017 May 4;12(5):e0176392. doi: 10.1371/journal.pone.0176392 (PMC5417510; doi:10.1371/journal.pone.0176392)
Supplement: S1 Table — Fem: female; Mal: male; 0: before cleaning; 1: after cleaning; B10-230: spectral band 10 to band 230. (XLS) [file pone.0176392.s001.xls]

## Sheet: aaa
Insect	Sex	Year	Province	Clean	B10	B11	B12	B13	B14	B15	B16	B17	B18	B19	B20	B21	B22	B23	B24	B25	B26	B27	B28	B29	B30	B31	B32	B33	B34	B35	B36	B37	B38	B39	B40	B41	B42	B43	B44	B45	B46	B47	B48	B49	B50	B51	B52	B53	B54
1	Fem	1963	Fujian	0	0.144926	0.119875	0.111241	0.0955788	0.0907814	0.0882527	0.0886141	0.0850557	0.0836684	0.0820346	0.0804476	0.077501	0.0770249	0.0741079	0.072532	0.0737415	0.0732931	0.0733183	0.0722086	0.0719118	0.0723317	0.0714879	0.0688594	0.0709945	0.0690721	0.0716914	0.0722655	0.072524	0.0724082	0.0739916	0.072387	0.0722701	0.0736386	0.0742047	0.0745328	0.0746085	0.076718	0.0785168	0.0786108	0.0804302	0.0801456	0.0815913	0.0817738	0.0841856	0.0849499
1	Fem	1963	Fujian	1	0.10995	0.112614	0.104062	0.106517	0.0975638	0.110337	0.0990187	0.104609	0.0951607	0.0988511	0.0959708	0.0995185	0.0963922	0.103961	0.0977583	0.104661	0.095704	0.105984	0.0995951	0.10241	0.0990716	0.104546	0.0985694	0.104591	0.100978	0.104985	0.10149	0.105556	0.103652	0.108446	0.101182	0.106373	0.102106	0.105762	0.103206	0.106905	0.105189	0.108768	0.106119	0.110276	0.108824	0.112906	0.112817	0.116878	0.114977
2	Fem	1963	Zhejia	0	0.157428	0.13523	0.124826	0.111926	0.111041	0.104295	0.10554	0.103617	0.100118	0.0963956	0.0986746	0.0952835	0.0968298	0.0955874	0.0957956	0.0940199	0.0961754	0.0951831	0.0953661	0.0985518	0.0957022	0.0953969	0.0955431	0.0972816	0.0990929	0.0984211	0.101852	0.103009	0.102933	0.10359	0.104183	0.105098	0.106279	0.109004	0.108399	0.110147	0.114823	0.115089	0.117551	0.119693	0.119317	0.120578	0.122258	0.126178	0.126003
2	Fem	1963	Zhejia	1	0.110295	0.107231	0.0972689	0.0979373	0.0910934	0.100138	0.0873403	0.0967722	0.0880242	0.0945189	0.0854253	0.0949721	0.0874371	0.0949264	0.0857637	0.0960698	0.0868343	0.0952123	0.0862969	0.0951476	0.0869463	0.0952319	0.087919	0.0968916	0.089749	0.0964933	0.0898067	0.0970375	0.0916066	0.0976872	0.0918196	0.097435	0.0938208	0.100099	0.0962901	0.101893	0.0989359	0.104684	0.103035	0.107637	0.104432	0.110397	0.108259	0.114834	0.111547
3	Fem	1978	Hunan	0	0.162354	0.124874	0.117355	0.108458	0.104695	0.101799	0.0973018	0.0972502	0.0915572	0.0913117	0.0882305	0.0868376	0.085795	0.0834854	0.0840857	0.0831447	0.0824779	0.0840949	0.0833144	0.0827211	0.0817394	0.0802478	0.079839	0.0808191	0.0807497	0.0810695	0.0798022	0.0819659	0.0811159	0.0815449	0.0806372	0.0802047	0.0808035	0.082163	0.0807474	0.0814652	0.0837884	0.0842932	0.0839036	0.0857732	0.085464	0.0869101	0.086646	0.0890399	0.089618
3	Fem	1978	Hunan	1	0.116125	0.107338	0.1076	0.109599	0.099342	0.102383	0.0996408	0.109984	0.0985097	0.101958	0.100044	0.105039	0.100563	0.10571	0.102375	0.106965	0.101768	0.10441	0.100564	0.104808	0.10205	0.107807	0.10229	0.107526	0.102587	0.106441	0.103173	0.107494	0.104563	0.106574	0.103217	0.105339	0.102883	0.107188	0.103126	0.107374	0.105389	0.108982	0.107093	0.110618	0.108327	0.112153	0.111216	0.115546	0.114131
4	Fem	1980	Shanxi	0	0.175103	0.122475	0.125073	0.0915457	0.0974647	0.093676	0.0979174	0.086114	0.106351	0.0789983	0.0843641	0.0707522	0.0688984	0.0734392	0.0668251	0.073135	0.0684261	0.0697532	0.0629093	0.0709807	0.0709715	0.068315	0.0616059	0.0655384	0.0666333	0.0658702	0.0671424	0.0654718	0.0682294	0.0691798	0.0630057	0.0658902	0.0684412	0.0727361	0.0729162	0.0697579	0.0703824	0.0764704	0.0789371	0.0804775	0.0773625	0.0844847	0.0813381	0.0896732	0.0895496
4	Fem	1980	Shanxi	1	0.104641	0.0902266	0.0864959	0.0838088	0.0811433	0.0817929	0.0748721	0.0819453	0.0757159	0.0810956	0.0749885	0.0801424	0.0723237	0.0814602	0.0690876	0.0798431	0.0736118	0.0774874	0.0700708	0.07883	0.0706151	0.0769751	0.0719536	0.0800069	0.0742285	0.0771808	0.0741752	0.0805424	0.0745213	0.0808444	0.0769351	0.0814089	0.077858	0.0841046	0.0805701	0.0883145	0.085747	0.0914732	0.089685	0.0967052	0.0951911	0.102739	0.101936	0.111387	0.109905
5	Fem	1980	Shanxi	0	0.13015	0.103864	0.0958276	0.0813476	0.0762471	0.0732493	0.0737714	0.0678194	0.0714768	0.0658511	0.063036	0.0618647	0.0649067	0.0619527	0.0600084	0.0624555	0.0629005	0.0607418	0.0593349	0.059862	0.0614597	0.059582	0.0597335	0.0589271	0.0590688	0.0591339	0.0598643	0.0610453	0.0601639	0.0610942	0.059983	0.0603336	0.0605196	0.0616957	0.0632414	0.0628125	0.0648088	0.0653806	0.0673623	0.0686412	0.069923	0.0707352	0.0712434	0.0734043	0.0761337
5	Fem	1980	Shanxi	1	0.12321	0.123414	0.112197	0.118681	0.11081	0.120432	0.108464	0.119143	0.110421	0.115365	0.10777	0.117057	0.111804	0.118214	0.111779	0.118686	0.110408	0.11913	0.10921	0.11599	0.109486	0.117148	0.111393	0.117366	0.111403	0.116831	0.112573	0.117576	0.113412	0.117683	0.112497	0.116321	0.113202	0.117534	0.113476	0.11889	0.116897	0.121091	0.118743	0.123972	0.120418	0.125568	0.123437	0.129576	0.128093
6	Fem	1980	Shanxi	0	0.153739	0.115588	0.124109	0.101423	0.123052	0.0910793	0.100707	0.085471	0.0941673	0.0817882	0.0843221	0.0821191	0.0854722	0.0787442	0.0756306	0.0815815	0.0737767	0.0822327	0.0801103	0.0825519	0.0849252	0.0839993	0.0780041	0.082023	0.0814238	0.0843502	0.0845184	0.0845668	0.0871414	0.0866698	0.0880655	0.0876371	0.08725	0.0904529	0.0937913	0.0920265	0.0914933	0.0945305	0.0940341	0.0995611	0.10002	0.0996089	0.0979914	0.104304	0.103072
6	Fem	1980	Shanxi	1	0.0931955	0.0789407	0.0827253	0.0739984	0.0743719	0.0716078	0.0746854	0.0727101	0.0700989	0.0719519	0.0697565	0.0730066	0.0689024	0.0723965	0.0684132	0.0735261	0.0687392	0.0724646	0.0671967	0.0734528	0.0690604	0.0733054	0.0681917	0.0737016	0.0697219	0.075624	0.0709994	0.077721	0.0732425	0.078832	0.073313	0.0786027	0.0751136	0.0809407	0.0767132	0.0834133	0.0800428	0.0855788	0.0820065	0.0881113	0.0845952	0.0906483	0.0881776	0.0950292	0.0931592
7	Fem	1980	Shanxi	0	0.194327	0.132923	0.123879	0.109712	0.105973	0.10546	0.112594	0.102773	0.103344	0.0925846	0.0989167	0.090267	0.0985445	0.0897156	0.0817657	0.0897969	0.0919086	0.087716	0.0848077	0.0859517	0.0767315	0.0851979	0.0726977	0.0816056	0.081129	0.079936	0.0795269	0.0837327	0.0866537	0.0820346	0.08247	0.081545	0.0795305	0.0822831	0.0815243	0.0821428	0.0818672	0.0836669	0.0807593	0.085938	0.0803494	0.0847218	0.0808983	0.0885041	0.0857766
7	Fem	1980	Shanxi	1	0.109347	0.105834	0.103959	0.105048	0.0971577	0.105101	0.0967641	0.103172	0.0958117	0.100899	0.093682	0.102075	0.092719	0.102672	0.0937572	0.101507	0.0927802	0.10113	0.092184	0.100201	0.0912205	0.0988991	0.0912452	0.0988122	0.0922452	0.0969693	0.0918837	0.0976872	0.0913296	0.0958558	0.089699	0.0948062	0.0900097	0.0952684	0.0899863	0.0958282	0.0917254	0.0961839	0.093079	0.0973663	0.0939522	0.0990744	0.0956637	0.101254	0.0979719
8	Fem	1980	Shanxi	0	0.178449	0.13637	0.152069	0.110568	0.116517	0.110456	0.104693	0.104523	0.102567	0.0971025	0.10111	0.0942615	0.0887873	0.0906728	0.088136	0.0907937	0.0836693	0.0900744	0.0876247	0.0922884	0.084613	0.0908586	0.0847328	0.0916524	0.0903149	0.0899516	0.0924453	0.0896073	0.0851626	0.0896859	0.0918662	0.0877503	0.0910993	0.0892328	0.0873909	0.0894304	0.0918551	0.0932389	0.0926788	0.0936852	0.0913162	0.0991211	0.093113	0.100815	0.0984006
8	Fem	1980	Shanxi	1	0.111034	0.111261	0.102012	0.109854	0.0965761	0.104351	0.0937824	0.10261	0.0923341	0.100348	0.0943304	0.102606	0.0936812	0.101315	0.0931845	0.101085	0.0924741	0.100775	0.0912855	0.0973107	0.0922101	0.096791	0.0916924	0.0983524	0.0919914	0.0979707	0.0922289	0.0976251	0.0927843	0.0974315	0.090372	0.0952584	0.0907256	0.0955968	0.0909826	0.0951621	0.0931192	0.097546	0.094805	0.0984773	0.0955103	0.100215	0.098626	0.103926	0.102154
9	Fem	1980	Shanxi	0	0.16936	0.13728	0.132302	0.118878	0.110811	0.106359	0.107712	0.103367	0.102532	0.0952661	0.0961664	0.0970195	0.0974362	0.0944754	0.090884	0.0940836	0.0914484	0.0926456	0.0913034	0.0923815	0.0927833	0.0896603	0.0895929	0.0902176	0.0908838	0.0905882	0.090228	0.0910572	0.0921582	0.0915533	0.0892216	0.0910797	0.0925171	0.0920971	0.0919271	0.0920031	0.0944295	0.0955333	0.0971826	0.0985126	0.097946	0.0986503	0.10036	0.10244	0.10317
9	Fem	1980	Shanxi	1	0.0927984	0.0869252	0.0801574	0.0858201	0.07724	0.0818413	0.0755542	0.0765778	0.0708503	0.0732526	0.0682364	0.0745334	0.0719549	0.0738397	0.0690139	0.0714753	0.0665205	0.0715386	0.069257	0.0741302	0.0656934	0.0721662	0.069369	0.0730102	0.0659901	0.0724562	0.0679192	0.0728831	0.0678616	0.0734112	0.0673262	0.0715041	0.069566	0.0728383	0.0678431	0.0736134	0.0705794	0.0745078	0.0724702	0.076556	0.0748548	0.0788236	0.077414	0.081518	0.080839
10	Fem	1981	Shanxi	0	0.174496	0.133864	0.142098	0.112926	0.128423	0.101055	0.125193	0.0999284	0.0992681	0.0931447	0.100042	0.0924534	0.101873	0.0916907	0.0844255	0.0893823	0.0875193	0.0866313	0.086294	0.0872894	0.0873394	0.0837711	0.0834751	0.0851715	0.0882636	0.0845618	0.0824716	0.0855409	0.0852914	0.0873644	0.0849185	0.0853071	0.0866318	0.0869797	0.0861021	0.0880391	0.0850153	0.0924551	0.0894002	0.0941961	0.0902557	0.0951592	0.0957737	0.0988049	0.0998481
10	Fem	1981	Shanxi	1	0.102695	0.0994004	0.0984192	0.0967493	0.0959656	0.0943507	0.0917249	0.101254	0.0904396	0.0936562	0.0920164	0.0992056	0.0909395	0.0978583	0.0912941	0.0974832	0.0912551	0.0968267	0.0914368	0.0975557	0.0920045	0.0987831	0.0941956	0.100712	0.0964186	0.101603	0.0959096	0.100896	0.0986937	0.101841	0.0980918	0.101843	0.0993426	0.103852	0.100265	0.104638	0.103418	0.107629	0.105616	0.110561	0.107382	0.111838	0.111434	0.116299	0.115427
11	Fem	1981	Shanxi	0	0.170913	0.132258	0.12162	0.105422	0.102175	0.0963337	0.113001	0.0915977	0.0931731	0.0896815	0.0925335	0.0851976	0.0930338	0.0840193	0.0821	0.0839013	0.0780148	0.085354	0.0888322	0.0836947	0.0844488	0.0857848	0.0778491	0.0856867	0.0822489	0.0863251	0.0800062	0.0880326	0.082434	0.088586	0.0871837	0.0869656	0.089229	0.0911082	0.0887741	0.0932996	0.0934389	0.096195	0.0963805	0.1014	0.103783	0.103578	0.101294	0.110048	0.107424
11	Fem	1981	Shanxi	1	0.100124	0.0956577	0.0871846	0.0835527	0.0818023	0.0849169	0.077967	0.0832738	0.0769077	0.0806062	0.07621	0.0814813	0.0751201	0.0815835	0.072908	0.0819346	0.0731773	0.0809403	0.0730892	0.0808127	0.0742755	0.0797041	0.0747524	0.081532	0.0765566	0.0808358	0.0750244	0.0816471	0.0771852	0.0808204	0.0767212	0.081564	0.0775061	0.0835593	0.0795701	0.0852034	0.0828264	0.0881492	0.0856257	0.090818	0.0884968	0.0945722	0.0921345	0.101117	0.0984813
12	Fem	1983	Shanxi	0	0.148767	0.115073	0.103079	0.0944513	0.0912279	0.0895256	0.0884292	0.0826095	0.0791839	0.075264	0.0736846	0.0730983	0.0758466	0.0710294	0.0723362	0.0724655	0.0695737	0.0747324	0.0712809	0.0756167	0.0723645	0.074382	0.0724849	0.0720531	0.0714394	0.0731724	0.0732795	0.073942	0.0753053	0.0743142	0.0779989	0.074964	0.0771031	0.0774484	0.0779322	0.0781714	0.0798397	0.0829237	0.0830982	0.0846354	0.0833916	0.0853129	0.0868009	0.0879486	0.0905327
12	Fem	1983	Shanxi	1	0.112755	0.108633	0.101002	0.10119	0.092122	0.0982142	0.0917006	0.0948044	0.0904271	0.0945334	0.0895115	0.0976547	0.0903997	0.0980705	0.0917949	0.0992622	0.0915044	0.0995833	0.0920159	0.0985678	0.0925532	0.0992079	0.0948908	0.100753	0.0961449	0.0996033	0.0960081	0.100815	0.0969089	0.102419	0.0969269	0.100133	0.0974077	0.102197	0.0986728	0.103212	0.101115	0.106335	0.102439	0.107694	0.103921	0.109644	0.107958	0.114404	0.112283
13	Fem	1984	Shanxi	0	0.160916	0.133941	0.122846	0.113354	0.111821	0.105125	0.103957	0.0999059	0.0984837	0.0934052	0.0925791	0.0906095	0.0917273	0.0887383	0.0894993	0.0896171	0.0860175	0.0867844	0.087686	0.0859979	0.0857567	0.0837526	0.0830295	0.0835476	0.0841938	0.0843475	0.0839786	0.0846045	0.084376	0.0852579	0.0834275	0.0829727	0.082816	0.0841591	0.0829205	0.0841641	0.0853301	0.0864942	0.0873551	0.0877625	0.0872959	0.0880643	0.0892679	0.0909608	0.0908268
13	Fem	1984	Shanxi	1	0.120808	0.122535	0.113199	0.118386	0.109514	0.115976	0.106918	0.11782	0.103698	0.112343	0.103317	0.112564	0.105853	0.113781	0.104542	0.114401	0.105588	0.112352	0.103884	0.111809	0.104812	0.111859	0.104708	0.110861	0.105035	0.110843	0.104801	0.110687	0.105529	0.110501	0.104652	0.108795	0.104635	0.109438	0.104584	0.109361	0.106724	0.111405	0.108819	0.113343	0.109325	0.114696	0.112849	0.11845	0.116239
14	Fem	1984	Shanxi	0	0.158955	0.133164	0.125568	0.11564	0.115116	0.110484	0.11	0.105421	0.103789	0.10154	0.0970587	0.10157	0.104529	0.101792	0.101347	0.106489	0.103292	0.105941	0.10769	0.105404	0.101584	0.104907	0.105262	0.108725	0.107975	0.110811	0.111111	0.112058	0.115062	0.117737	0.118066	0.118086	0.120844	0.123557	0.125391	0.126442	0.1308	0.134654	0.136734	0.137983	0.14038	0.14194	0.143752	0.149456	0.154575
14	Fem	1984	Shanxi	1	0.127196	0.132456	0.124062	0.131324	0.119458	0.134583	0.121155	0.134356	0.119063	0.131101	0.121188	0.137003	0.127447	0.138353	0.128	0.139274	0.128729	0.139953	0.128878	0.14034	0.131907	0.141577	0.134464	0.143382	0.136221	0.144105	0.138184	0.147091	0.141463	0.14959	0.142621	0.149146	0.145627	0.153219	0.148934	0.15597	0.153516	0.160043	0.157417	0.164436	0.16209	0.168859	0.167966	0.177238	0.176671
15	Fem	1985	Shanxi	0	0.168619	0.137507	0.131651	0.118674	0.1147	0.11194	0.107887	0.109621	0.105704	0.103266	0.104592	0.103075	0.104192	0.102612	0.104956	0.102299	0.105247	0.105968	0.104902	0.106529	0.108282	0.108415	0.106674	0.109004	0.112676	0.112622	0.114964	0.11656	0.116891	0.11944	0.117508	0.119358	0.12122	0.123604	0.124264	0.126479	0.131743	0.13419	0.134769	0.137031	0.140365	0.140104	0.144934	0.147614	0.15084
15	Fem	1985	Shanxi	1	0.123909	0.126155	0.113335	0.11599	0.107716	0.121272	0.108696	0.122722	0.111503	0.118677	0.112749	0.125581	0.115608	0.126286	0.118086	0.126599	0.118782	0.125326	0.119057	0.127363	0.120701	0.127691	0.121699	0.130841	0.123502	0.130268	0.125701	0.132214	0.128622	0.133959	0.129031	0.133281	0.131432	0.137284	0.133896	0.140262	0.139208	0.144176	0.142676	0.14904	0.145934	0.152703	0.15228	0.160165	0.159223
16	Fem	1985	Shanxi	0	0.153605	0.128025	0.116448	0.111217	0.0977479	0.0927554	0.0928965	0.0918859	0.0933078	0.0856849	0.0870401	0.0828622	0.0816152	0.0811531	0.0817734	0.0802984	0.0803702	0.0791006	0.0800505	0.0781035	0.0788246	0.0762452	0.0769663	0.0805678	0.0793907	0.0798362	0.0780562	0.077379	0.0787267	0.078416	0.0779974	0.077574	0.0798071	0.0802624	0.0802504	0.0803613	0.0828594	0.0844682	0.0860973	0.0844226	0.0868783	0.0874371	0.0913714	0.0928215	0.0929032
16	Fem	1985	Shanxi	1	0.107638	0.102016	0.0984667	0.0954241	0.0928671	0.0986028	0.0874983	0.098672	0.0879667	0.0935159	0.0872655	0.0959977	0.0882989	0.0965201	0.0882289	0.096478	0.087405	0.0955978	0.0871869	0.0938639	0.087605	0.0934345	0.0868737	0.0935167	0.0870712	0.0928986	0.0878339	0.0944019	0.0887792	0.0940421	0.0886492	0.092887	0.0896521	0.0942407	0.0911831	0.0956045	0.0931147	0.0982844	0.0951738	0.10013	0.0971852	0.102449	0.101493	0.107899	0.106368
17	Fem	1985	Shanxi	0	0.162457	0.138535	0.127857	0.113443	0.114463	0.110683	0.106478	0.105852	0.10535	0.0979465	0.100599	0.0967917	0.0988102	0.0967306	0.0968672	0.0973392	0.0982875	0.094839	0.0995288	0.0968209	0.0994206	0.0952524	0.0947164	0.0953121	0.0973588	0.0963841	0.0986899	0.0984947	0.0995886	0.0987896	0.0991391	0.099363	0.0985397	0.101146	0.100672	0.102395	0.105758	0.105984	0.106272	0.106448	0.107203	0.107951	0.110052	0.112604	0.112736
17	Fem	1985	Shanxi	1	0.113452	0.106087	0.102982	0.109929	0.101594	0.10894	0.102327	0.110318	0.0989567	0.108391	0.100176	0.107679	0.10088	0.109358	0.100724	0.107231	0.101003	0.107106	0.100101	0.105108	0.0985055	0.105166	0.0992993	0.106774	0.100474	0.104348	0.100487	0.105932	0.101753	0.106327	0.102054	0.1051	0.102673	0.108138	0.104267	0.109175	0.108174	0.111744	0.109237	0.113862	0.111001	0.116142	0.115349	0.121363	0.11995
18	Fem	1985	Shanxi	0	0.152525	0.120054	0.10567	0.0926888	0.0865937	0.0932459	0.0884781	0.0848737	0.0808462	0.0766725	0.0768206	0.0740319	0.0769278	0.0747688	0.071254	0.0736174	0.0729958	0.0731247	0.0704656	0.0733686	0.0698918	0.0684225	0.0679208	0.0680022	0.0689188	0.0685923	0.0679711	0.0681491	0.0688973	0.0689973	0.0684998	0.0671087	0.0679885	0.0674824	0.068161	0.0683419	0.0697911	0.0713415	0.0709935	0.0731779	0.0719345	0.072576	0.0735256	0.0766009	0.0770347
18	Fem	1985	Shanxi	1	0.101808	0.0971136	0.0866941	0.0907499	0.0816178	0.0870763	0.079653	0.084984	0.0763066	0.0807647	0.0745048	0.079499	0.0755975	0.0784322	0.0724349	0.0794876	0.0726517	0.0763569	0.0697163	0.0755115	0.0706241	0.0748051	0.0690067	0.0748981	0.0695201	0.0732883	0.0686977	0.0736679	0.0691334	0.0736075	0.068002	0.0727185	0.0675686	0.0729997	0.0686379	0.0729654	0.0705583	0.0745538	0.0721364	0.0771922	0.0734391	0.0780117	0.0760328	0.0817028	0.0802698
19	Fem	1988	Shanxi	0	0.169954	0.14293	0.131762	0.117536	0.121509	0.113993	0.110559	0.112689	0.106547	0.10311	0.103876	0.102479	0.103549	0.101211	0.10222	0.102923	0.100749	0.101219	0.102611	0.100762	0.100991	0.0990689	0.100581	0.100631	0.10124	0.101744	0.102999	0.102668	0.104502	0.10353	0.103281	0.10204	0.103004	0.103616	0.103585	0.105082	0.107715	0.107815	0.108808	0.109206	0.110279	0.110455	0.111885	0.114897	0.115475
19	Fem	1988	Shanxi	1	0.113005	0.104998	0.103266	0.102881	0.0955285	0.099199	0.0987631	0.0992176	0.0945039	0.0964211	0.0948358	0.0999542	0.0948927	0.0992049	0.0938207	0.101358	0.0964014	0.0988602	0.0948504	0.100084	0.0967855	0.100919	0.0967396	0.102337	0.0985272	0.102729	0.0986338	0.103125	0.0994052	0.10407	0.0983129	0.1017	0.09906	0.103319	0.100042	0.103417	0.102196	0.105894	0.103947	0.107971	0.105294	0.108927	0.107301	0.113435	0.11114
20	Fem	1988	Shanxi	0	0.164677	0.140799	0.132925	0.120382	0.120014	0.113396	0.11618	0.11259	0.114641	0.110049	0.10918	0.110819	0.109587	0.113265	0.111076	0.114561	0.114703	0.114852	0.117844	0.118045	0.117442	0.117913	0.11733	0.120797	0.121903	0.121718	0.125411	0.127344	0.130514	0.131047	0.130973	0.130204	0.133027	0.134617	0.136205	0.136709	0.141559	0.143822	0.144906	0.147143	0.147815	0.149872	0.152032	0.154621	0.155749
20	Fem	1988	Shanxi	1	0.120939	0.1279	0.114874	0.123995	0.115776	0.125263	0.113338	0.126548	0.114449	0.125624	0.119478	0.128665	0.122796	0.132269	0.123847	0.134537	0.126955	0.135996	0.129111	0.137581	0.12967	0.139095	0.13264	0.142431	0.135667	0.143211	0.138466	0.146061	0.142059	0.14897	0.143384	0.149966	0.146406	0.153033	0.149508	0.155953	0.154763	0.160286	0.158404	0.164587	0.161123	0.167292	0.165647	0.172495	0.170464
21	Fem	1988	Shanxi	0	0.150952	0.11865	0.110209	0.0984709	0.0934502	0.0909254	0.0908395	0.0855182	0.0843535	0.0797181	0.0774144	0.0783331	0.0771777	0.0734111	0.0753423	0.0738648	0.0698198	0.0717966	0.0710472	0.0725517	0.0712079	0.0708714	0.069355	0.0693732	0.0687218	0.0703866	0.0703038	0.0708024	0.0707269	0.071731	0.0702863	0.070087	0.0699649	0.0715076	0.071389	0.0727846	0.074027	0.0744804	0.0752019	0.0777235	0.0765838	0.0776025	0.0779064	0.0805104	0.0803295
21	Fem	1988	Shanxi	1	0.111419	0.111862	0.103888	0.107988	0.0969524	0.106223	0.0981201	0.105363	0.0949271	0.101427	0.0949947	0.105194	0.0968155	0.105094	0.096891	0.105083	0.0966769	0.103114	0.0966561	0.103986	0.0963591	0.103824	0.0969032	0.106424	0.0980112	0.105136	0.099449	0.105646	0.100887	0.105732	0.100353	0.10519	0.100843	0.105653	0.101544	0.10567	0.103677	0.108158	0.105673	0.110585	0.106855	0.111759	0.109861	0.114517	0.112881
22	Fem	1988	Shanxi	0	0.157133	0.126777	0.120234	0.106884	0.0996985	0.0947802	0.095243	0.0958231	0.0895379	0.0864165	0.0834502	0.0839106	0.0839382	0.0815102	0.0819217	0.0813278	0.0822504	0.0783409	0.0802354	0.0789137	0.078025	0.0776684	0.0762661	0.0778623	0.0768425	0.0762292	0.0789197	0.0802573	0.0773579	0.0779341	0.0780898	0.0793222	0.0793314	0.0804112	0.0795957	0.0809939	0.0838767	0.0837554	0.0857865	0.0848337	0.0856694	0.0862686	0.0872678	0.0889136	0.090712
22	Fem	1988	Shanxi	1	0.111232	0.113589	0.106432	0.110701	0.0990242	0.107355	0.0990651	0.110046	0.100138	0.105745	0.0978334	0.108815	0.0984399	0.108688	0.099234	0.10727	0.0993451	0.107853	0.0987991	0.107099	0.10257	0.108536	0.10039	0.109535	0.102049	0.108993	0.103284	0.109374	0.105017	0.110594	0.105312	0.109393	0.10608	0.111051	0.106769	0.112163	0.109399	0.114188	0.111143	0.116642	0.112436	0.118197	0.115562	0.121915	0.119229
23	Fem	1990	Shanxi	0	0.163012	0.128857	0.127963	0.106368	0.112559	0.104029	0.107262	0.0956889	0.0940339	0.0913932	0.10213	0.0963178	0.101615	0.0889042	0.0868381	0.0965182	0.0973666	0.0932613	0.0972679	0.098346	0.0954428	0.100494	0.0965022	0.0974912	0.103655	0.10244	0.0985016	0.103877	0.103133	0.108097	0.105228	0.107152	0.110564	0.111273	0.109721	0.113064	0.11528	0.120047	0.120396	0.12428	0.121056	0.126229	0.130225	0.134636	0.134592
23	Fem	1990	Shanxi	1	0.0958217	0.0982542	0.0906361	0.0913912	0.0798195	0.0881366	0.0811642	0.0847481	0.0802504	0.0806409	0.0764459	0.085825	0.077093	0.0877726	0.0845142	0.0887496	0.0824875	0.0883927	0.0855639	0.0895915	0.0841861	0.0878665	0.0857197	0.0930853	0.0870883	0.0956613	0.0905244	0.0949191	0.0919917	0.0941296	0.0907035	0.0965613	0.0968742	0.0994889	0.0972761	0.103598	0.103271	0.107563	0.108256	0.112626	0.112954	0.11814	0.118994	0.124969	0.124242
24	Fem	1990	Shanxi	0	0.198485	0.150929	0.172921	0.126334	0.130366	0.122889	0.138514	0.121065	0.129769	0.113329	0.10665	0.110903	0.102243	0.109033	0.114001	0.110537	0.106897	0.107481	0.105975	0.109291	0.108049	0.108158	0.103935	0.110108	0.110441	0.109478	0.10872	0.111431	0.113888	0.113925	0.112076	0.113334	0.115039	0.116436	0.115771	0.116985	0.118236	0.12078	0.118732	0.122199	0.117236	0.123867	0.120773	0.126943	0.123817
24	Fem	1990	Shanxi	1	0.127222	0.137277	0.128606	0.126243	0.118677	0.125372	0.119614	0.125536	0.116352	0.120038	0.11798	0.122686	0.118638	0.124168	0.117318	0.126323	0.119788	0.123408	0.121482	0.125371	0.120859	0.124994	0.120702	0.1252	0.121699	0.125514	0.123886	0.128828	0.125736	0.129628	0.125644	0.128253	0.127689	0.13228	0.129695	0.132765	0.13207	0.135038	0.133406	0.137119	0.134107	0.138155	0.137107	0.143012	0.141736
25	Fem	1991	Shanxi	0	0.188036	0.133514	0.14359	0.11001	0.119561	0.0981026	0.101142	0.0973396	0.0857597	0.0894175	0.102841	0.0887492	0.0885219	0.0879884	0.0825194	0.0889794	0.0825891	0.0900318	0.0779145	0.0866874	0.087212	0.0857916	0.0835218	0.0883711	0.0836728	0.090603	0.0871715	0.0890731	0.0846821	0.0878503	0.0831006	0.0904137	0.0889327	0.0934812	0.0875303	0.0946258	0.094536	0.100001	0.0936738	0.101249	0.0981155	0.105291	0.103271	0.111419	0.108663
25	Fem	1991	Shanxi	1	0.106255	0.0943066	0.0910054	0.0818049	0.0794662	0.0808344	0.0761942	0.0803598	0.0717059	0.0782526	0.0713431	0.0772546	0.0695877	0.0765493	0.0693108	0.0779971	0.0689142	0.0757206	0.0683409	0.0765621	0.0692446	0.076698	0.0698039	0.0752432	0.0707463	0.0766531	0.0703767	0.0771393	0.0730204	0.0782532	0.0745394	0.0786028	0.0753638	0.0810109	0.0778703	0.0842988	0.0814784	0.0876564	0.085314	0.0914318	0.0889991	0.0956398	0.0932545	0.102273	0.100974
26	Fem	1991	Shanxi	0	0.181359	0.132792	0.138605	0.108679	0.120418	0.105474	0.124996	0.0984991	0.10578	0.0904243	0.0970211	0.0914413	0.104397	0.0879057	0.0896928	0.0905353	0.084501	0.0876649	0.0949509	0.0898941	0.0843182	0.0877269	0.0877133	0.0903899	0.0883636	0.0886938	0.094234	0.0896945	0.0857416	0.0908643	0.0914651	0.0897546	0.0927951	0.0921048	0.0928078	0.0925316	0.0948122	0.0959588	0.093764	0.0987599	0.097535	0.0989489	0.0976418	0.102858	0.104025
26	Fem	1991	Shanxi	1	0.112232	0.106952	0.103627	0.10385	0.0948537	0.103157	0.0957973	0.0997471	0.0983375	0.0961353	0.0942111	0.0979265	0.0936257	0.098165	0.0944202	0.10233	0.096586	0.099284	0.0937498	0.100116	0.0942326	0.0996145	0.0957877	0.100165	0.0945531	0.0973166	0.0954312	0.0987641	0.0969937	0.100147	0.0976472	0.097817	0.0964747	0.0995498	0.0967232	0.100463	0.100638	0.103565	0.101952	0.106811	0.104484	0.108938	0.108723	0.113687	0.112889
27	Fem	1998	Shanxi	0	0.139373	0.111089	0.111636	0.100545	0.0927155	0.0895028	0.0881276	0.0830625	0.0858352	0.0816381	0.0752104	0.0782813	0.0781328	0.0743596	0.0775703	0.0772883	0.0763281	0.0759861	0.076532	0.0779007	0.0741994	0.0739545	0.072396	0.0746277	0.0771966	0.0754332	0.0740895	0.0754095	0.0759233	0.0765392	0.0756259	0.0765692	0.0780838	0.0781119	0.0796983	0.0802888	0.0814735	0.0843345	0.0861107	0.0861763	0.0892382	0.0896512	0.0913861	0.0952916	0.0980805
27	Fem	1998	Shanxi	1	0.0999839	0.0910004	0.0892017	0.0809574	0.0792423	0.0796524	0.0757047	0.0791099	0.0744234	0.0769511	0.073189	0.0788626	0.0740968	0.0799489	0.074245	0.0798812	0.0741706	0.0772794	0.073419	0.0789221	0.0740034	0.0788039	0.0758596	0.0807415	0.0756527	0.0807869	0.0763092	0.0822319	0.0772624	0.0823834	0.078533	0.0824649	0.0796765	0.0847544	0.0810275	0.0864027	0.0849346	0.0898383	0.0872119	0.0926175	0.0895751	0.0963923	0.0949701	0.102345	0.100884
28	Fem	1998	Henan	0	0.187221	0.128032	0.118509	0.109964	0.0995706	0.101101	0.0976451	0.100182	0.094829	0.0888186	0.08845	0.0891463	0.0919486	0.0862147	0.0795325	0.0831082	0.0820048	0.0810265	0.0752208	0.080703	0.0751173	0.0771856	0.0759067	0.0795836	0.0757524	0.0772939	0.0778132	0.0777924	0.0781641	0.0785246	0.0761241	0.0774979	0.079131	0.0786701	0.0769501	0.0779012	0.0766816	0.0797991	0.0782992	0.0823461	0.0830126	0.0845788	0.0845936	0.0870978	0.085637
28	Fem	1998	Henan	1	0.110353	0.107777	0.102864	0.10207	0.0961939	0.100613	0.0930495	0.100553	0.0918421	0.0979556	0.0920544	0.100115	0.0908362	0.100748	0.0914257	0.0994381	0.0906985	0.0982593	0.0892173	0.0970562	0.0891132	0.0956055	0.0882191	0.0959878	0.0900135	0.0952926	0.089227	0.0947526	0.0902814	0.0939842	0.088637	0.0931108	0.088453	0.0939546	0.0891151	0.0936444	0.0903016	0.0952268	0.092483	0.0974613	0.093875	0.0995945	0.0985521	0.104034	0.101808
29	Fem	1998	Henan	0	0.16356	0.14039	0.135839	0.120548	0.120143	0.1109	0.114368	0.106667	0.0932868	0.101516	0.103133	0.101363	0.0935583	0.10126	0.0957642	0.102677	0.0980446	0.100504	0.102937	0.101048	0.0918589	0.100207	0.0975525	0.102431	0.0997602	0.101356	0.102572	0.10517	0.0994195	0.105391	0.107044	0.10525	0.105589	0.106426	0.101636	0.109273	0.108322	0.112384	0.110167	0.115021	0.108028	0.114308	0.11389	0.119358	0.115303
29	Fem	1998	Henan	1	0.121738	0.120349	0.111028	0.116135	0.105066	0.112355	0.103018	0.111705	0.100499	0.110587	0.101552	0.111685	0.10409	0.114222	0.103269	0.112324	0.103187	0.112504	0.101204	0.109548	0.100516	0.110648	0.103767	0.112259	0.104346	0.110731	0.103995	0.111166	0.104719	0.111115	0.104247	0.110294	0.105719	0.11249	0.106889	0.112911	0.109408	0.114145	0.110363	0.116334	0.111867	0.1177	0.115489	0.121558	0.118864
30	Fem	1998	Henan	0	0.200439	0.144643	0.180867	0.128504	0.137903	0.115926	0.122917	0.133565	0.125289	0.116115	0.129444	0.113373	0.119973	0.114352	0.105968	0.114666	0.11834	0.116299	0.122453	0.119889	0.11308	0.120438	0.113275	0.118823	0.118426	0.122231	0.12399	0.126225	0.126617	0.128485	0.121304	0.12504	0.125815	0.130484	0.126893	0.133151	0.13576	0.137035	0.13408	0.140275	0.139421	0.141987	0.139961	0.14841	0.143507
30	Fem	1998	Henan	1	0.117484	0.116603	0.112308	0.116896	0.107241	0.114575	0.103672	0.116015	0.104592	0.113089	0.106556	0.11425	0.10332	0.11565	0.104089	0.113057	0.104066	0.112849	0.103535	0.112229	0.105829	0.112809	0.106603	0.114624	0.107775	0.11416	0.107896	0.114975	0.109365	0.116185	0.110206	0.116654	0.113379	0.118686	0.11511	0.12111	0.11875	0.124923	0.12132	0.127671	0.124248	0.130491	0.128556	0.136339	0.134754
31	Fem	2000	Zhejia	0	0.144464	0.125715	0.116331	0.0958359	0.0972471	0.0946667	0.0953738	0.0944651	0.0912069	0.0885168	0.0818759	0.0840914	0.0794685	0.0795035	0.0815771	0.0833692	0.0806999	0.0791926	0.0762899	0.0766214	0.0755536	0.077414	0.0748401	0.0778372	0.0759176	0.0756125	0.0757311	0.0759743	0.0763246	0.0769875	0.0764366	0.0768313	0.0776538	0.0804294	0.07927	0.0801543	0.0832793	0.0856471	0.0857086	0.0886645	0.0892912	0.0918593	0.0955575	0.0986459	0.101932
31	Fem	2000	Zhejia	1	0.096516	0.0903067	0.0847741	0.0781482	0.0735832	0.0776125	0.0694613	0.0765874	0.0704617	0.0737596	0.0665749	0.0737641	0.0669778	0.0738286	0.0655117	0.0722869	0.0636204	0.0721424	0.0635852	0.0720212	0.0641466	0.0705263	0.0642498	0.0708091	0.064298	0.0697058	0.0638732	0.0699201	0.0643526	0.0694195	0.0649735	0.0697853	0.0657694	0.0719533	0.0682213	0.0743177	0.0718363	0.0778067	0.0749586	0.0824522	0.0795522	0.0866124	0.0848797	0.0942467	0.0926813
32	Fem	2000	Zhejia	0	0.162294	0.130088	0.12353	0.0958015	0.103486	0.0934966	0.115466	0.0873352	0.096036	0.0820038	0.0822963	0.0803052	0.0852432	0.0768032	0.0837057	0.0804282	0.0787162	0.0774561	0.0837732	0.0762467	0.0746366	0.0749349	0.080531	0.0728619	0.0752788	0.0725539	0.0711113	0.0743572	0.0832133	0.075638	0.0784152	0.0742604	0.0743236	0.0771963	0.0840618	0.0770367	0.0817554	0.0808185	0.0794254	0.0831213	0.0828072	0.0837325	0.0825112	0.0886986	0.0886867
32	Fem	2000	Zhejia	1	0.0938801	0.0851752	0.0813781	0.0789841	0.0717423	0.0760972	0.0697801	0.0733901	0.0685288	0.0744934	0.0650239	0.0699404	0.0649456	0.0691173	0.0623919	0.0686258	0.0607425	0.0666651	0.0599285	0.0646844	0.0597538	0.0648303	0.0582107	0.0639968	0.0575398	0.0619202	0.0573227	0.0619502	0.0576642	0.0623401	0.0571036	0.0619755	0.0580831	0.0613733	0.0586708	0.0631271	0.0605177	0.0654153	0.0630519	0.0683611	0.0652226	0.0718264	0.0688959	0.0758865	0.0742879
33	Fem	2000	Zhejia	0	0.154947	0.130833	0.116415	0.110174	0.10478	0.105462	0.0975266	0.0952725	0.0939929	0.0860976	0.0868077	0.0858513	0.0866774	0.0827962	0.0842204	0.0810929	0.0826133	0.0826034	0.0806193	0.0803904	0.080875	0.0805207	0.0783351	0.0788114	0.0799239	0.0784784	0.0803042	0.0812358	0.0799391	0.0800229	0.077883	0.0796244	0.0786867	0.0786388	0.0794824	0.0803845	0.0820271	0.0846747	0.085101	0.0856963	0.0862157	0.0871767	0.0890706	0.091832	0.0941193
33	Fem	2000	Zhejia	1	0.110553	0.106515	0.101391	0.103285	0.093171	0.0981342	0.0913945	0.0980116	0.0892686	0.0943903	0.0883087	0.095046	0.0889121	0.0958159	0.0889302	0.0944546	0.0878828	0.0941807	0.0857925	0.0929089	0.0865515	0.092747	0.0865856	0.0934583	0.0878416	0.0913162	0.0863654	0.091265	0.0876064	0.0917171	0.086531	0.0909662	0.0878369	0.0919934	0.0884141	0.0938846	0.0916053	0.0957079	0.0932486	0.0991442	0.0966406	0.101465	0.100819	0.107842	0.105874
34	Fem	2000	Zhejia	0	0.194692	0.124533	0.114502	0.106147	0.12522	0.105895	0.091837	0.0982331	0.0984576	0.0971793	0.0860195	0.0923262	0.104001	0.090913	0.0803718	0.0923895	0.0928544	0.0942824	0.0856198	0.0936498	0.0925398	0.0965327	0.0852575	0.0960765	0.0892537	0.0948323	0.0956727	0.0993521	0.0922422	0.100681	0.0987673	0.101053	0.0966664	0.107249	0.105354	0.109545	0.109698	0.116044	0.114588	0.120501	0.116359	0.123369	0.1212	0.131612	0.131554
34	Fem	2000	Zhejia	1	0.107906	0.109636	0.0949118	0.100012	0.0909334	0.0985622	0.0876399	0.0983644	0.0875133	0.0950256	0.0868221	0.0964288	0.0882022	0.0960013	0.0868408	0.0958376	0.0871372	0.0958371	0.0877718	0.0966185	0.0890959	0.097093	0.0897828	0.0979961	0.0904659	0.0975179	0.0927637	0.0975536	0.0935037	0.100573	0.0949578	0.101447	0.0991949	0.105817	0.102723	0.109294	0.106746	0.113293	0.112288	0.119379	0.117217	0.125696	0.125202	0.133041	0.133972
35	Fem	2001	Hunan	0	0.180299	0.149828	0.141107	0.126944	0.128034	0.121036	0.120904	0.118316	0.117152	0.111308	0.113399	0.109342	0.11256	0.109185	0.109114	0.109084	0.106782	0.105831	0.107329	0.106518	0.107166	0.104997	0.103329	0.104122	0.105934	0.104544	0.105845	0.105469	0.107211	0.106228	0.106252	0.105141	0.106687	0.107718	0.106235	0.107687	0.109851	0.109279	0.111059	0.112607	0.112324	0.112894	0.114452	0.116274	0.117584
35	Fem	2001	Hunan	1	0.121169	0.122399	0.112207	0.116302	0.10735	0.116723	0.10532	0.115048	0.104476	0.111203	0.103881	0.114134	0.104882	0.114831	0.105514	0.113965	0.10425	0.112581	0.103573	0.112156	0.104549	0.1116	0.106096	0.112902	0.106471	0.112879	0.106883	0.112651	0.108461	0.112877	0.108039	0.112771	0.108094	0.113353	0.108994	0.114226	0.111688	0.115551	0.113267	0.117447	0.114639	0.119746	0.117491	0.123362	0.120644
36	Fem	2002	Shanxi	0	0.15428	0.133407	0.122714	0.0992435	0.109602	0.0949746	0.11649	0.0905752	0.0943086	0.0830053	0.0958605	0.0843905	0.0996117	0.0834809	0.0876226	0.080339	0.0773774	0.0794116	0.088225	0.0820211	0.098592	0.0826573	0.0853712	0.079563	0.0775538	0.0794168	0.0794792	0.0820347	0.08193	0.0828375	0.0843814	0.0850662	0.0840386	0.087789	0.0874857	0.0896497	0.0921527	0.0951446	0.0935441	0.100089	0.10098	0.101171	0.100785	0.109114	0.113779
36	Fem	2002	Shanxi	1	0.112379	0.109841	0.103196	0.106426	0.096978	0.107687	0.0937658	0.104891	0.0949842	0.10245	0.0955028	0.103934	0.0935208	0.104517	0.0962045	0.103759	0.0927275	0.101895	0.0918965	0.100196	0.0921416	0.100899	0.0932517	0.101665	0.0944752	0.100413	0.096175	0.101719	0.0962887	0.103185	0.0968715	0.102228	0.100464	0.10582	0.102866	0.108147	0.10696	0.11282	0.110192	0.11598	0.112523	0.117945	0.11785	0.12435	0.122965
37	Fem	2004	Jiangx	0	0.175677	0.119382	0.138192	0.106156	0.110976	0.101602	0.106515	0.0939025	0.104331	0.0895709	0.0888643	0.0892477	0.0880544	0.0836878	0.0944985	0.0853134	0.075803	0.0817328	0.075644	0.0830974	0.0810694	0.0774569	0.081224	0.0788752	0.0815049	0.0799274	0.0784448	0.0797914	0.0740103	0.0785294	0.0772362	0.0813185	0.0780136	0.0814011	0.081549	0.0829521	0.0839063	0.0882211	0.0858317	0.0898665	0.0914902	0.0930151	0.0966999	0.0974805	0.0986385
37	Fem	2004	Jiangx	1	0.109682	0.110066	0.0973912	0.101882	0.0935886	0.0987298	0.0904459	0.100958	0.0906231	0.0989359	0.0901338	0.0990599	0.0927891	0.0993493	0.0926408	0.100958	0.0908419	0.100934	0.0917334	0.0999678	0.0933515	0.10129	0.0955323	0.10012	0.0960293	0.102078	0.0959589	0.102384	0.0974194	0.103666	0.098446	0.103166	0.0995193	0.104681	0.101521	0.107346	0.104574	0.109339	0.107212	0.112741	0.109629	0.115864	0.114687	0.120929	0.119688
38	Fem	2013	Fujian	0	0.17938	0.12269	0.116973	0.109875	0.106406	0.104255	0.0984345	0.0950049	0.100748	0.0849464	0.0846113	0.0866368	0.0815487	0.0852176	0.080598	0.0801431	0.079004	0.0815469	0.0737157	0.0760736	0.0694152	0.0728975	0.0705073	0.0687218	0.071982	0.0704384	0.0659375	0.0716596	0.0735491	0.0726298	0.0675641	0.0691758	0.0680366	0.0722214	0.0696653	0.0718498	0.0757036	0.0797092	0.0758739	0.0839768	0.0828212	0.0912157	0.0913339	0.0999141	0.100524
38	Fem	2013	Fujian	1	0.107801	0.0911033	0.0897089	0.0854969	0.0803619	0.0809859	0.0757546	0.0856184	0.0735514	0.0790851	0.0723397	0.0780574	0.0707983	0.0751422	0.0671341	0.0748113	0.0668247	0.0722131	0.0657816	0.0712295	0.0641963	0.0695432	0.0634002	0.0698073	0.0650906	0.0690656	0.0634664	0.0690047	0.0635911	0.0677972	0.0643248	0.0672186	0.0644704	0.0694056	0.0665633	0.0722429	0.0679633	0.0746688	0.0731259	0.0787844	0.0766524	0.0839964	0.0836428	0.0926873	0.0926672
39	Fem	2013	Fujian	0	0.164584	0.127365	0.143809	0.107287	0.107259	0.0993932	0.108543	0.0986362	0.0982882	0.0885135	0.0916503	0.0944179	0.0940307	0.088418	0.08423	0.0893529	0.0789731	0.0829667	0.0839132	0.0819402	0.0799818	0.0792349	0.0719498	0.0825579	0.077497	0.0813706	0.0803577	0.0840919	0.0824584	0.0810685	0.0775068	0.0794925	0.0783679	0.0815751	0.0808574	0.081881	0.0822723	0.0828842	0.0835314	0.0879317	0.0903451	0.0924017	0.0935234	0.0962831	0.0917791
39	Fem	2013	Fujian	1	0.0989568	0.0968427	0.0911872	0.0908474	0.0836163	0.0852093	0.0827837	0.0855257	0.0791927	0.0858508	0.0777919	0.0832694	0.0763252	0.0806463	0.0748273	0.0799452	0.0759624	0.0788003	0.0742448	0.077008	0.0729167	0.0768186	0.0724879	0.0752578	0.0723475	0.0755735	0.0721203	0.0744869	0.0712344	0.0744048	0.0712405	0.0745134	0.0726784	0.0743469	0.0729724	0.0756506	0.0746231	0.0774922	0.075787	0.0799216	0.0783144	0.0823046	0.0824751	0.0872097	0.0885752
40	Fem	2013	Fujian	0	0.13866	0.112826	0.105785	0.0857401	0.0996982	0.0730956	0.0672221	0.0691746	0.0766364	0.0743795	0.0771285	0.0659268	0.0622147	0.062193	0.0594317	0.0639576	0.0686196	0.0606653	0.0633059	0.0597439	0.0561993	0.0550189	0.0552728	0.0585231	0.0557092	0.0562107	0.0536355	0.0571388	0.0569873	0.0540553	0.0528742	0.0540974	0.0538817	0.0538803	0.0530971	0.0534409	0.0570391	0.0559312	0.054746	0.0583652	0.058964	0.0576586	0.05912	0.0599642	0.0616732
40	Fem	2013	Fujian	1	0.0869369	0.0767107	0.0755383	0.0674965	0.0659661	0.0643705	0.0595249	0.0643825	0.0575976	0.0615791	0.057287	0.0593006	0.0547146	0.0588142	0.0532142	0.0587906	0.0519554	0.0565649	0.0513417	0.055323	0.0510961	0.0542049	0.0494622	0.0538269	0.0484381	0.0525046	0.0479538	0.0524055	0.048263	0.0507744	0.0481582	0.0505987	0.0473067	0.0508218	0.0467326	0.0507303	0.0483775	0.0518429	0.048543	0.0525875	0.0497907	0.053111	0.0511457	0.0559277	0.0530464
41	Fem	2013	Fujian	0	0.152882	0.120139	0.125791	0.108102	0.0934527	0.0944156	0.0955521	0.0933981	0.10257	0.0879463	0.09279	0.0803497	0.0791363	0.0800183	0.0726368	0.076845	0.0654641	0.0731262	0.0734033	0.0726067	0.0715683	0.0704791	0.0669681	0.0687387	0.0697677	0.0684872	0.0662178	0.0672787	0.0672242	0.0684485	0.0637144	0.0662453	0.0698494	0.0649826	0.0666554	0.0656651	0.0664345	0.0684561	0.0664958	0.0691075	0.0683497	0.0708992	0.0706527	0.0716704	0.0719078
41	Fem	2013	Fujian	1	0.112656	0.109027	0.100118	0.103905	0.0944479	0.100917	0.0916555	0.0999335	0.0893427	0.0968195	0.0881453	0.0957539	0.0889512	0.0977062	0.0888706	0.0976778	0.0876147	0.0966023	0.0871547	0.0932465	0.0867982	0.0934756	0.0882743	0.0942503	0.0881539	0.0930887	0.0878468	0.0941416	0.0881981	0.0927385	0.086518	0.0911607	0.0869625	0.091462	0.0875167	0.0917507	0.0888394	0.0938875	0.0904626	0.0948774	0.0919759	0.0974675	0.0946923	0.100542	0.0984911
42	Mal	1963	Zhejia	0	0.184734	0.136158	0.130638	0.12511	0.123132	0.112054	0.116151	0.11744	0.105681	0.107987	0.102363	0.105011	0.105286	0.104743	0.101486	0.106676	0.103223	0.108125	0.100684	0.109134	0.099792	0.107711	0.104547	0.106701	0.101132	0.110789	0.103041	0.111393	0.111795	0.113449	0.111725	0.114137	0.108985	0.11757	0.113616	0.11966	0.121786	0.124964	0.119649	0.125209	0.118165	0.125101	0.124979	0.130625	0.126921
42	Mal	1963	Zhejia	1	0.11353	0.125498	0.108032	0.114925	0.108834	0.112713	0.108133	0.116958	0.108818	0.111559	0.107501	0.11717	0.113623	0.120054	0.116058	0.119334	0.114797	0.12011	0.118351	0.123425	0.121252	0.123727	0.11994	0.125918	0.12316	0.127333	0.124789	0.12854	0.126893	0.130147	0.126522	0.129209	0.12967	0.133902	0.132225	0.13556	0.135207	0.137992	0.136774	0.140067	0.138973	0.140779	0.141071	0.145013	0.144436
43	Mal	1980	Fujian	0	0.159535	0.116561	0.127128	0.113579	0.120344	0.0945619	0.101101	0.0918314	0.0933327	0.0953349	0.0865309	0.0896416	0.0841863	0.0813302	0.0943313	0.0853556	0.0757139	0.0861123	0.0828831	0.0898436	0.0837017	0.0884588	0.0791061	0.0841675	0.0835921	0.0882531	0.0810567	0.0878729	0.0903855	0.0920723	0.0887708	0.0865706	0.0926959	0.0955854	0.0952791	0.095179	0.0961264	0.0994032	0.0960262	0.101158	0.0996317	0.103417	0.104293	0.108639	0.108885
43	Mal	1980	Fujian	1	0.103914	0.0975389	0.0943054	0.0926284	0.0846178	0.0885883	0.0832126	0.0889749	0.0812089	0.0876711	0.0781498	0.0871223	0.0801846	0.0897137	0.0812092	0.0900307	0.0817216	0.0897031	0.0811118	0.0894348	0.0816363	0.090934	0.0844542	0.0923781	0.0862554	0.0920405	0.0868338	0.0936201	0.0888887	0.0939717	0.0889319	0.0942466	0.0900592	0.0948873	0.0912249	0.0967023	0.0944503	0.0987075	0.0964194	0.101067	0.098228	0.103374	0.101448	0.108211	0.10518
44	Mal	1981	Shanxi	0	0.143613	0.121337	0.113389	0.0996173	0.0934687	0.0906507	0.0880918	0.0867922	0.0902267	0.0837095	0.0794095	0.0793677	0.0766919	0.0745046	0.0764083	0.0770214	0.0745763	0.0747455	0.0749621	0.0736876	0.0757305	0.0711965	0.0709578	0.0741857	0.0726148	0.0713587	0.0728462	0.0736465	0.075189	0.0734352	0.0727601	0.0717541	0.0753178	0.0748154	0.0748805	0.0753422	0.0780541	0.0798461	0.0809817	0.0812659	0.081542	0.0824951	0.0848201	0.0876329	0.0887307
44	Mal	1981	Shanxi	1	0.113042	0.111669	0.103229	0.105051	0.0932495	0.103423	0.0931214	0.100513	0.0887903	0.0950411	0.0896474	0.0973223	0.090515	0.0986761	0.0904294	0.0988768	0.0888051	0.0983858	0.0876803	0.0974519	0.0895541	0.0982304	0.0901998	0.0980402	0.0909238	0.0979037	0.0918498	0.098368	0.0934339	0.0988304	0.0926743	0.0980258	0.0932437	0.0987534	0.0935518	0.0998648	0.0973372	0.102007	0.098732	0.104189	0.100436	0.106594	0.103653	0.110749	0.108724
45	Mal	1981	Shanxi	0	0.176184	0.136952	0.138989	0.104179	0.107143	0.0987808	0.0997154	0.0965381	0.0976842	0.0922365	0.0795508	0.0882327	0.0873244	0.0866521	0.0866008	0.0865451	0.0824518	0.0844538	0.0842469	0.0864199	0.0858545	0.0847434	0.0791042	0.0855841	0.0820169	0.0866454	0.0848351	0.0875902	0.0839924	0.0887003	0.0801638	0.0865313	0.0864596	0.0867556	0.0868792	0.0879729	0.0878346	0.0914257	0.0895476	0.0945551	0.0911898	0.0946468	0.0983366	0.0983703	0.0944605
45	Mal	1981	Shanxi	1	0.114855	0.110103	0.100989	0.103803	0.0958408	0.102532	0.09361	0.100943	0.089271	0.0971356	0.0887703	0.0977484	0.0904879	0.099149	0.0903208	0.0996766	0.0909061	0.0979908	0.0898822	0.0987827	0.0918127	0.0985665	0.0924428	0.0984932	0.0920882	0.0983862	0.0933614	0.0993528	0.0937178	0.0991539	0.0930573	0.098366	0.0937565	0.0990284	0.094343	0.0995583	0.0965705	0.102072	0.0975954	0.103136	0.0992421	0.104056	0.102224	0.109199	0.105834
46	Mal	1981	Shanxi	0	0.167834	0.134375	0.124729	0.114762	0.113999	0.112111	0.109375	0.105539	0.104368	0.099301	0.0981714	0.0973685	0.0991608	0.0962798	0.0949345	0.0957209	0.0944483	0.0931508	0.0925756	0.094417	0.0929185	0.0891233	0.0895572	0.0910731	0.0907248	0.090292	0.0904106	0.0914971	0.0928091	0.0936561	0.092099	0.0920164	0.0933486	0.0944117	0.0933911	0.0958741	0.0972814	0.0979612	0.0978202	0.10038	0.100021	0.100828	0.101435	0.104707	0.105551
46	Mal	1981	Shanxi	1	0.111873	0.110044	0.107819	0.106728	0.103408	0.10672	0.101994	0.106104	0.0992097	0.0980133	0.0986602	0.104212	0.102896	0.10397	0.100279	0.106921	0.100923	0.103886	0.100145	0.10572	0.103817	0.104637	0.103873	0.107844	0.104879	0.108559	0.106175	0.110412	0.107059	0.11086	0.107344	0.109997	0.108111	0.111521	0.10886	0.112821	0.112536	0.114526	0.11348	0.117163	0.11501	0.119284	0.11825	0.12359	0.121777
47	Mal	1981	Shanxi	0	0.182335	0.141989	0.123256	0.126984	0.125876	0.102315	0.110164	0.103931	0.100716	0.104691	0.106811	0.101654	0.0943336	0.107825	0.0986552	0.0970965	0.101088	0.0992934	0.098688	0.0965234	0.098612	0.100588	0.10155	0.105167	0.100675	0.100384	0.104398	0.108262	0.102437	0.108215	0.106028	0.104522	0.104748	0.109081	0.108139	0.110189	0.109922	0.115887	0.115626	0.115933	0.117809	0.117788	0.117766	0.122588	0.119842
47	Mal	1981	Shanxi	1	0.106774	0.104616	0.0941204	0.0977408	0.0903283	0.09526	0.0845234	0.0934287	0.0839198	0.0903343	0.0819452	0.0899621	0.0826328	0.0899851	0.0814137	0.0893967	0.0809316	0.0892294	0.0812017	0.0858232	0.0801216	0.0867663	0.080433	0.0886073	0.0804368	0.0864969	0.0814843	0.0874127	0.0825773	0.0884469	0.08241	0.0873855	0.0833745	0.088818	0.0840195	0.0894705	0.0868954	0.0917323	0.0891432	0.0942183	0.0902856	0.0971746	0.0947828	0.101584	0.10008
48	Mal	1983	Shanxi	0	0.1638	0.132294	0.132316	0.117578	0.11025	0.107956	0.110705	0.10671	0.102201	0.0980727	0.100987	0.0984715	0.0977729	0.0966155	0.0969986	0.0954099	0.0956895	0.0953015	0.0956319	0.0954172	0.0956233	0.0940637	0.0941653	0.0944759	0.0951101	0.0957991	0.0966511	0.0968511	0.0981319	0.0982922	0.0973169	0.0960164	0.0994505	0.0992657	0.0991441	0.0999346	0.102866	0.104201	0.104974	0.105293	0.105886	0.107244	0.107258	0.109847	0.110809
48	Mal	1983	Shanxi	1	0.108391	0.104292	0.0999275	0.10095	0.091461	0.0986538	0.0881708	0.0963499	0.0866899	0.0923703	0.0843674	0.0930371	0.0852953	0.0937626	0.0852595	0.0941883	0.0847116	0.0920723	0.0833346	0.0914076	0.0844122	0.0911775	0.0850681	0.0917642	0.0849307	0.0917173	0.0857988	0.0927405	0.0867079	0.0922817	0.0859606	0.0907072	0.0865006	0.0920669	0.0874883	0.0927982	0.0894396	0.0946661	0.0911862	0.0956706	0.0922235	0.097388	0.0948219	0.100928	0.0969658
49	Mal	1983	Shanxi	0	0.174227	0.146272	0.139503	0.128109	0.132567	0.126422	0.124177	0.122022	0.123056	0.116362	0.119292	0.117481	0.116283	0.11557	0.117014	0.115982	0.116435	0.116688	0.116265	0.114864	0.114931	0.1145	0.112913	0.114187	0.1144	0.115174	0.114562	0.11667	0.117081	0.117115	0.117484	0.115831	0.11718	0.11738	0.118104	0.119055	0.122512	0.123124	0.123955	0.124295	0.123024	0.125387	0.126148	0.130354	0.131266
49	Mal	1983	Shanxi	1	0.12638	0.127841	0.11902	0.125892	0.114699	0.126529	0.115494	0.128082	0.115189	0.124484	0.116491	0.128605	0.119097	0.128518	0.120648	0.129219	0.119533	0.128061	0.118277	0.12757	0.11828	0.125889	0.119215	0.126656	0.119892	0.123912	0.119942	0.12495	0.120934	0.125919	0.120136	0.12462	0.121158	0.126859	0.121703	0.12725	0.12497	0.129453	0.126836	0.131176	0.127602	0.133263	0.130521	0.137472	0.135407
50	Mal	1983	Shanxi	0	0.178497	0.14277	0.135456	0.122925	0.116908	0.116365	0.118348	0.112292	0.113184	0.105671	0.10453	0.104896	0.107608	0.105091	0.104756	0.103015	0.104397	0.104894	0.104288	0.104362	0.104157	0.100497	0.102596	0.10203	0.10367	0.102038	0.10446	0.105965	0.106165	0.104797	0.104868	0.104639	0.105357	0.106911	0.10699	0.107879	0.110052	0.11001	0.111841	0.111436	0.11188	0.113215	0.113381	0.115617	0.117968
50	Mal	1983	Shanxi	1	0.116673	0.117556	0.107642	0.111773	0.101069	0.109947	0.0995754	0.110005	0.0982193	0.105235	0.099377	0.108457	0.100603	0.109628	0.0995107	0.110438	0.0998252	0.109547	0.0991294	0.109466	0.101462	0.108837	0.101663	0.109767	0.102032	0.108844	0.103371	0.109582	0.104436	0.110235	0.103771	0.109582	0.104794	0.110452	0.104767	0.110807	0.108046	0.113189	0.109737	0.114776	0.110681	0.117147	0.114121	0.120415	0.117949
51	Mal	1983	Shanxi	0	0.159732	0.131472	0.124195	0.11073	0.113501	0.104451	0.105056	0.099914	0.100656	0.0946572	0.0927446	0.0940092	0.0970837	0.092154	0.0937756	0.0954906	0.0948175	0.0910964	0.0934382	0.0913874	0.0922217	0.0895067	0.0888755	0.0884386	0.0897971	0.0886804	0.088742	0.0906172	0.091277	0.0898107	0.091192	0.0908305	0.0907068	0.0916725	0.0918911	0.0913901	0.0948659	0.0951624	0.0961935	0.0975704	0.0969821	0.097508	0.0977473	0.101422	0.102227
51	Mal	1983	Shanxi	1	0.0987995	0.0939611	0.0890067	0.089589	0.0801946	0.0899587	0.0813653	0.0884322	0.080544	0.0841745	0.0801722	0.0862154	0.0799905	0.0884159	0.0794449	0.0862848	0.0803096	0.0876791	0.0795887	0.0844965	0.0794577	0.0834494	0.0794262	0.0848174	0.0797333	0.0849921	0.0805211	0.0855469	0.0804763	0.0850027	0.0796946	0.0836097	0.0800622	0.0855569	0.0814727	0.0864671	0.0831349	0.0888848	0.0849254	0.0895111	0.0862283	0.0909576	0.0887622	0.0955333	0.0919811
52	Mal	1983	Shanxi	0	0.159454	0.132514	0.113676	0.105606	0.101923	0.0971985	0.0934478	0.0908679	0.0934343	0.0848791	0.0844988	0.0842783	0.0829807	0.0821714	0.0785379	0.0827247	0.0806753	0.0794941	0.0790352	0.0808106	0.0795552	0.0773744	0.0772715	0.0774528	0.0769491	0.0788931	0.076611	0.0790437	0.0787552	0.0778573	0.0769152	0.0758488	0.0786901	0.0801242	0.0797633	0.0799737	0.0838991	0.0840264	0.0853232	0.0836447	0.0866645	0.0872753	0.0892019	0.0911116	0.0933928
52	Mal	1983	Shanxi	1	0.115342	0.112717	0.10698	0.105976	0.0987226	0.106003	0.0963898	0.10697	0.0946427	0.103362	0.0950172	0.103981	0.0961548	0.104993	0.095246	0.105865	0.0962156	0.104735	0.0947956	0.103171	0.0959054	0.104261	0.0964791	0.104862	0.0978846	0.10403	0.0977524	0.105319	0.0992395	0.105618	0.0994854	0.104245	0.0995179	0.105487	0.101145	0.106249	0.104064	0.108155	0.105074	0.110571	0.107924	0.113473	0.110769	0.118269	0.115588
53	Mal	1984	Shanxi	0	0.162125	0.135282	0.121944	0.115266	0.109623	0.105503	0.105378	0.103289	0.102844	0.101144	0.0960479	0.098056	0.0978057	0.0981418	0.0971716	0.0996534	0.0972147	0.0974107	0.0970704	0.100118	0.0989019	0.0988425	0.0977821	0.096994	0.0997273	0.0996413	0.100354	0.1016	0.105512	0.102212	0.103428	0.104206	0.106007	0.108081	0.109303	0.110783	0.113127	0.116392	0.116179	0.120956	0.121307	0.123691	0.125422	0.13053	0.132572
53	Mal	1984	Shanxi	1	0.121293	0.124375	0.109989	0.114687	0.104513	0.109373	0.103851	0.111023	0.105876	0.108896	0.106238	0.112282	0.104409	0.11231	0.104286	0.114099	0.104074	0.113128	0.104392	0.113131	0.105623	0.113423	0.107062	0.114019	0.107661	0.114756	0.109089	0.116765	0.112049	0.117165	0.11269	0.117329	0.114741	0.120698	0.117952	0.122628	0.12162	0.126652	0.126551	0.130963	0.130156	0.135674	0.135245	0.143909	0.142584
54	Mal	1984	Fujian	0	0.157697	0.130473	0.118784	0.103374	0.109741	0.10248	0.0964701	0.0971933	0.0946443	0.0899858	0.0906585	0.0875117	0.0878807	0.0880934	0.0866818	0.0894937	0.084611	0.084748	0.0848409	0.0851026	0.0837838	0.0829129	0.0834846	0.0824134	0.0850121	0.0825167	0.0842371	0.0841728	0.0839475	0.0853856	0.0840612	0.0841225	0.0835346	0.0841673	0.0829727	0.0846232	0.0867917	0.0882428	0.0877464	0.0885529	0.0882434	0.0888922	0.0896029	0.0919522	0.0922589
54	Mal	1984	Fujian	1	0.102935	0.0945141	0.0959608	0.0944106	0.083225	0.0923053	0.0865679	0.0876346	0.0775413	0.0806419	0.0799751	0.085768	0.0793157	0.0843595	0.0788735	0.0873778	0.0783511	0.0848607	0.0769578	0.0838386	0.0799824	0.082771	0.0779028	0.0840563	0.0782179	0.0841135	0.080756	0.083072	0.0798755	0.0838794	0.0795528	0.0823784	0.0799338	0.0849283	0.0809313	0.0843191	0.0824652	0.0859944	0.0832143	0.087155	0.0842289	0.0868453	0.0864595	0.0917676	0.0895861
55	Mal	1984	Fujian	0	0.13962	0.114214	0.108139	0.0909415	0.0891748	0.0834433	0.079104	0.0794577	0.0738107	0.0752085	0.0746331	0.0713205	0.0741506	0.0707401	0.0706574	0.0718326	0.0710874	0.0700228	0.0708917	0.0709851	0.068117	0.0688485	0.0680895	0.0681418	0.0694719	0.0688415	0.0710097	0.0710182	0.0709504	0.0714575	0.0705784	0.0719311	0.0715255	0.0722926	0.0736655	0.0730958	0.0756032	0.0765921	0.0765323	0.0788051	0.0785394	0.0796871	0.0797592	0.0830377	0.0840185
55	Mal	1984	Fujian	1	0.102724	0.0983689	0.093012	0.0912999	0.0878594	0.0920883	0.0845958	0.0909725	0.0833658	0.0859044	0.0824413	0.0905754	0.0825872	0.091512	0.0823683	0.0926964	0.0832299	0.0905998	0.0837178	0.0907751	0.083646	0.0896578	0.0851733	0.0918728	0.0859629	0.0914421	0.0863462	0.0917488	0.0875855	0.0917309	0.0870732	0.0914629	0.0878588	0.0925272	0.0887753	0.0942085	0.0912873	0.0956232	0.0929343	0.0975949	0.0948479	0.0997403	0.0973777	0.104254	0.101168
56	Mal	1988	Shanxi	0	0.172261	0.134198	0.127917	0.107064	0.102685	0.102825	0.0991822	0.0987548	0.100061	0.0892878	0.0913035	0.0891466	0.0892221	0.0857052	0.0881274	0.0873308	0.086043	0.0892546	0.0874432	0.085874	0.0845385	0.0840806	0.0829889	0.0829332	0.0830856	0.0838235	0.0847796	0.0852275	0.0865846	0.0866757	0.0861136	0.0865336	0.0876181	0.0874299	0.087479	0.0898627	0.090963	0.0910307	0.0917666	0.0930719	0.0944674	0.095232	0.0960978	0.0985188	0.0990294
56	Mal	1988	Shanxi	1	0.0941198	0.0931081	0.0842476	0.0921194	0.0787028	0.0811641	0.0767505	0.0814416	0.0747208	0.0805104	0.0744586	0.0817878	0.0754637	0.0797947	0.0741428	0.0798526	0.0741077	0.0813385	0.0734274	0.0805429	0.0734834	0.0787431	0.0743057	0.0805443	0.0744012	0.0788801	0.0749256	0.0801438	0.0746852	0.0798	0.07491	0.0781427	0.0760236	0.0801801	0.0755857	0.0816497	0.0799012	0.0834484	0.0809251	0.0855363	0.0833871	0.0875313	0.0860837	0.0920413	0.0900715
57	Mal	1990	Shanxi	0	0.148114	0.119916	0.112586	0.101403	0.0978649	0.0922658	0.0909558	0.0872462	0.0857914	0.0840518	0.0795289	0.0787763	0.0818965	0.0799273	0.0767841	0.078773	0.0774571	0.0768266	0.0785558	0.0804482	0.0756223	0.0784645	0.0767066	0.0767346	0.0792369	0.0781365	0.0781639	0.0799892	0.082146	0.0806145	0.0806028	0.079675	0.0812386	0.0827555	0.0828884	0.0816841	0.0854002	0.0864306	0.0865923	0.0868375	0.0879398	0.0898187	0.0890521	0.092972	0.0920137
57	Mal	1990	Shanxi	1	0.0923208	0.0881095	0.0799751	0.080814	0.0776471	0.078387	0.0737687	0.0777983	0.0727889	0.0749731	0.0709568	0.0777092	0.0697146	0.0777251	0.0711661	0.0765105	0.071299	0.0756214	0.07064	0.0774693	0.0721441	0.0757504	0.0719353	0.0780219	0.0729402	0.0778281	0.0741719	0.0792354	0.0744458	0.0787783	0.0744362	0.0789234	0.075657	0.0801465	0.075537	0.0813604	0.0792037	0.0835758	0.0797554	0.0849422	0.0812131	0.0875797	0.0851658	0.0904187	0.0881753
58	Mal	1990	Shanxi	0	0.161868	0.132268	0.123225	0.110678	0.102894	0.103986	0.10113	0.0980231	0.0944664	0.0891506	0.0880679	0.0894956	0.0885668	0.0856676	0.0889408	0.0892952	0.0884228	0.0888829	0.0895148	0.087121	0.0892423	0.087589	0.086758	0.0910402	0.0886391	0.0906216	0.090057	0.0907877	0.0927537	0.0926909	0.0936542	0.094411	0.0957187	0.0963828	0.0972997	0.0973311	0.100755	0.103713	0.103447	0.105716	0.104766	0.106003	0.107343	0.110166	0.112272
58	Mal	1990	Shanxi	1	0.120192	0.11798	0.117746	0.114566	0.115979	0.114254	0.109107	0.114947	0.106867	0.11841	0.10877	0.118888	0.115782	0.118947	0.114501	0.121612	0.114672	0.12287	0.116834	0.120337	0.113598	0.122613	0.118114	0.120229	0.119781	0.125086	0.118072	0.124652	0.121464	0.125385	0.122967	0.124678	0.122989	0.12678	0.123967	0.127687	0.127077	0.129393	0.129456	0.132976	0.132041	0.134973	0.134648	0.140351	0.138265
59	Mal	1990	Shanxi	0	0.178215	0.128267	0.135687	0.107331	0.110168	0.100413	0.0987922	0.0926606	0.0969596	0.0880551	0.0834031	0.0849137	0.0854058	0.0820834	0.0859574	0.0810118	0.072884	0.0764174	0.0734581	0.0773009	0.0715243	0.0753067	0.068116	0.0736704	0.072088	0.0757832	0.0755518	0.0757972	0.07584	0.0761754	0.0765408	0.0739295	0.0686883	0.0766539	0.068701	0.0765841	0.0787501	0.0790994	0.0775756	0.0792508	0.0781088	0.0803928	0.0802957	0.0828666	0.0802597
59	Mal	1990	Shanxi	1	0.116513	0.118961	0.107349	0.110309	0.101581	0.110199	0.0982894	0.107846	0.0977888	0.10579	0.0963809	0.108209	0.0996775	0.107575	0.098925	0.110231	0.0999888	0.109011	0.0990176	0.108493	0.10227	0.109605	0.102618	0.110177	0.103572	0.109122	0.104545	0.110956	0.106695	0.11087	0.105499	0.109566	0.105498	0.111106	0.10665	0.111486	0.109049	0.114055	0.110638	0.115976	0.111559	0.117277	0.115032	0.120569	0.118153
60	Mal	1991	Shanxi	0	0.203429	0.146933	0.146663	0.116375	0.119817	0.118932	0.114054	0.109127	0.120365	0.106409	0.0975945	0.104875	0.0968375	0.0999254	0.0984246	0.10412	0.0904555	0.102056	0.104203	0.102937	0.101051	0.102268	0.096534	0.10147	0.10341	0.103534	0.101136	0.103738	0.0978434	0.106395	0.100843	0.105389	0.105922	0.109005	0.110204	0.1128	0.112014	0.117218	0.110664	0.121295	0.117172	0.122204	0.122688	0.12963	0.128517
60	Mal	1991	Shanxi	1	0.122283	0.117322	0.113509	0.120234	0.11007	0.118148	0.106665	0.115438	0.105133	0.112717	0.104658	0.115156	0.10728	0.116147	0.108201	0.116821	0.106616	0.116693	0.108416	0.117118	0.109213	0.115869	0.110953	0.118025	0.111409	0.117624	0.112983	0.119437	0.115485	0.119307	0.114539	0.120103	0.116006	0.122355	0.117424	0.12364	0.122803	0.127816	0.125448	0.131526	0.128204	0.133652	0.132634	0.140547	0.139702
61	Mal	1991	Shanxi	0	0.185174	0.128499	0.134171	0.107759	0.11102	0.0999714	0.106504	0.0893003	0.0990494	0.0830232	0.100187	0.0819643	0.0828458	0.0809731	0.0858895	0.0818314	0.0785149	0.0802183	0.0805083	0.0779654	0.0757123	0.0788684	0.0757074	0.0776527	0.0725467	0.0778343	0.080459	0.0772646	0.0736248	0.078942	0.0762607	0.0765552	0.0808782	0.0814227	0.0800201	0.0802017	0.081116	0.0836645	0.0853332	0.0842634	0.082471	0.0872351	0.0863159	0.0910207	0.0865803
61	Mal	1991	Shanxi	1	0.103542	0.0978135	0.0942402	0.0936161	0.0878407	0.092475	0.0831461	0.0923862	0.0831347	0.087059	0.0800059	0.0878812	0.0805218	0.0877167	0.0803978	0.0869969	0.0783367	0.0862232	0.0785516	0.0868462	0.0782026	0.0848501	0.0778351	0.0846279	0.0785938	0.0841945	0.0778749	0.0838206	0.079373	0.0853259	0.0792026	0.0835998	0.0808925	0.0853753	0.0815665	0.0864704	0.0831894	0.0884616	0.0859726	0.0913423	0.0873465	0.0929191	0.090789	0.0978175	0.0957977
62	Mal	1991	Shanxi	0	0.22015	0.125011	0.127047	0.110262	0.121596	0.112337	0.113225	0.0948351	0.111752	0.0920276	0.0990621	0.0977403	0.102388	0.0895011	0.0879321	0.0909261	0.0832502	0.0913144	0.091722	0.0894683	0.0851998	0.0893696	0.0890164	0.087841	0.0916141	0.0932472	0.0929206	0.0933658	0.0885935	0.0928271	0.0937866	0.0911892	0.0876006	0.0971715	0.0966861	0.0998156	0.0988333	0.101287	0.102782	0.10508	0.101888	0.106639	0.103222	0.115523	0.111811
62	Mal	1991	Shanxi	1	0.114737	0.115198	0.110317	0.117945	0.102892	0.112869	0.10064	0.112516	0.0986284	0.107748	0.0981397	0.106927	0.100994	0.107239	0.0999055	0.109156	0.100828	0.108079	0.0978662	0.105559	0.0989072	0.104389	0.100363	0.105479	0.100367	0.105539	0.100854	0.105796	0.102418	0.106247	0.102344	0.10601	0.10251	0.108287	0.104262	0.109314	0.107454	0.112266	0.110937	0.115924	0.113971	0.118557	0.118014	0.124882	0.124295
63	Mal	1995	Shanxi	0	0.16798	0.117241	0.126612	0.0956584	0.10737	0.0909829	0.0998003	0.0829415	0.0926895	0.0796097	0.0809423	0.0736301	0.0868713	0.0725634	0.0726974	0.071361	0.0646653	0.0690516	0.0741945	0.0711083	0.0692074	0.0683629	0.0654613	0.0667426	0.0718385	0.0675474	0.0751678	0.0679754	0.0704021	0.0681188	0.0701174	0.0682395	0.0663727	0.0701089	0.0694156	0.0692044	0.0739406	0.0737241	0.073812	0.0743977	0.0803509	0.0763722	0.0724983	0.0794379	0.0769576
63	Mal	1995	Shanxi	1	0.113227	0.110112	0.106881	0.105951	0.101753	0.108865	0.0988586	0.109548	0.0983094	0.104161	0.0989961	0.105268	0.100414	0.108176	0.099926	0.109172	0.100432	0.108358	0.100284	0.107618	0.10155	0.10767	0.102294	0.109112	0.103888	0.107916	0.104337	0.109821	0.106465	0.110077	0.10503	0.108965	0.105682	0.109975	0.105626	0.110498	0.108166	0.112701	0.109964	0.114442	0.111261	0.115452	0.113583	0.120053	0.117292
64	Mal	1995	Shanxi	0	0.164273	0.136241	0.123142	0.112046	0.107562	0.108902	0.106	0.101549	0.0980945	0.0959855	0.0934805	0.0928416	0.0968508	0.0897871	0.090554	0.0925169	0.0891679	0.0909196	0.087503	0.088242	0.0848356	0.088471	0.0841528	0.0861637	0.086407	0.0870936	0.0873828	0.0886226	0.0896206	0.0887476	0.0885983	0.0885284	0.0885885	0.0884579	0.0892897	0.0895053	0.0916802	0.0908938	0.0931382	0.093539	0.0934168	0.0953075	0.0959937	0.0991551	0.100779
64	Mal	1995	Shanxi	1	0.123277	0.114037	0.121534	0.119453	0.110188	0.120464	0.106401	0.119615	0.113041	0.11379	0.108001	0.117915	0.109573	0.118006	0.113112	0.116716	0.109413	0.116047	0.108923	0.112116	0.111127	0.113999	0.110874	0.113996	0.108643	0.113336	0.110257	0.114073	0.110863	0.113838	0.109453	0.112082	0.111031	0.11347	0.110012	0.113312	0.111488	0.114653	0.11292	0.116179	0.115093	0.117431	0.116946	0.122387	0.121233
65	Mal	1995	Shanxi	0	0.217929	0.143815	0.164144	0.122171	0.120792	0.115935	0.124036	0.112752	0.115891	0.106056	0.110726	0.107684	0.114686	0.106129	0.103842	0.106716	0.106126	0.104717	0.0987111	0.106083	0.105531	0.103592	0.102645	0.102425	0.10041	0.104947	0.103548	0.105754	0.103881	0.106776	0.105946	0.105375	0.105178	0.106425	0.101349	0.108214	0.106153	0.109949	0.104272	0.110822	0.110011	0.112233	0.112567	0.115987	0.110927
65	Mal	1995	Shanxi	1	0.129764	0.119081	0.114376	0.104921	0.10204	0.117582	0.10763	0.105934	0.10484	0.108974	0.104192	0.114235	0.105881	0.112956	0.104867	0.113752	0.110562	0.114747	0.105257	0.111937	0.107495	0.11301	0.111143	0.116248	0.110644	0.116293	0.111708	0.116572	0.114519	0.116891	0.112917	0.116042	0.113498	0.116942	0.112906	0.116797	0.116081	0.119318	0.117799	0.121037	0.11837	0.121678	0.12222	0.125883	0.124983
66	Mal	1995	Shanxi	0	0.154942	0.128676	0.110024	0.0991522	0.100107	0.095482	0.0883852	0.0872631	0.0973327	0.079709	0.0766584	0.0834514	0.079162	0.075609	0.0847939	0.0780847	0.0676782	0.0788307	0.0809422	0.0782328	0.075714	0.0711504	0.0713626	0.0749695	0.0695102	0.0739214	0.0692874	0.0719251	0.0756044	0.0746333	0.0735504	0.0721424	0.0722304	0.0737837	0.0704328	0.0766064	0.0753013	0.0783162	0.0732946	0.0790554	0.0729122	0.0809256	0.0770661	0.0845793	0.0805493
66	Mal	1995	Shanxi	1	0.0998103	0.0914811	0.0858165	0.0852966	0.0788388	0.082633	0.0748277	0.0794034	0.0719478	0.076563	0.0681848	0.0755141	0.0687878	0.0752381	0.0670503	0.0761302	0.0657492	0.0743842	0.0647691	0.0721528	0.0640618	0.072037	0.0641267	0.0717074	0.0641366	0.0699237	0.0643232	0.0711837	0.0653622	0.070282	0.0634313	0.0685069	0.0636651	0.0692455	0.0637395	0.0692375	0.0660336	0.0710657	0.0672327	0.0721035	0.0684161	0.0744307	0.0714365	0.0770296	0.0742867
67	Mal	1998	Henan	0	0.167598	0.132888	0.148754	0.123076	0.128394	0.12533	0.120265	0.118917	0.120449	0.109406	0.112401	0.116676	0.116901	0.117152	0.108315	0.119287	0.109927	0.115907	0.11091	0.124117	0.113662	0.117417	0.114463	0.123842	0.121334	0.126322	0.123349	0.130661	0.125727	0.130799	0.13152	0.131155	0.129483	0.134152	0.132441	0.139088	0.138425	0.140822	0.143164	0.146309	0.141721	0.144475	0.143545	0.153021	0.148871
67	Mal	1998	Henan	1	0.131417	0.131926	0.12804	0.134552	0.125786	0.136383	0.125128	0.137237	0.123966	0.133981	0.125473	0.140217	0.129047	0.141303	0.130922	0.14279	0.133076	0.143561	0.133423	0.143956	0.135452	0.144283	0.136507	0.146117	0.138612	0.146329	0.140829	0.148148	0.143118	0.149895	0.143142	0.148485	0.144207	0.151591	0.146003	0.152533	0.149918	0.155742	0.152106	0.158191	0.154488	0.159487	0.158244	0.166141	0.163372
68	Mal	1998	Henan	0	0.164449	0.141315	0.132163	0.118083	0.120707	0.113788	0.115796	0.116581	0.109449	0.103232	0.102858	0.103843	0.10708	0.103919	0.102769	0.101315	0.10075	0.102202	0.100984	0.100785	0.0992428	0.0976264	0.0988399	0.0986705	0.100249	0.10092	0.10176	0.102822	0.102643	0.1027	0.102037	0.101705	0.100623	0.102176	0.102738	0.102982	0.105198	0.1053	0.105567	0.105993	0.106714	0.107072	0.108976	0.111032	0.11087
68	Mal	1998	Henan	1	0.104078	0.0999119	0.0930744	0.0937748	0.0860556	0.0891837	0.0811346	0.0862745	0.0797857	0.0849236	0.0810669	0.0834407	0.0802961	0.0840875	0.078915	0.0840164	0.0781793	0.0826996	0.0759909	0.0805762	0.0763903	0.0799831	0.0763338	0.08089	0.0764931	0.0797787	0.0751709	0.0794456	0.0769815	0.0782758	0.0761384	0.078585	0.0750276	0.0791952	0.0759314	0.0786632	0.0767924	0.0794703	0.07787	0.0808299	0.0794947	0.0827345	0.0820274	0.0859528	0.0847893
69	Mal	2001	Hunan	0	0.171306	0.131746	0.13142	0.108476	0.124501	0.101892	0.123311	0.0980481	0.0963888	0.0937049	0.101475	0.0905115	0.105041	0.0908886	0.0859821	0.089709	0.0887221	0.0874363	0.087944	0.0883734	0.0902244	0.0852408	0.0865813	0.0842119	0.0858496	0.0870095	0.0809997	0.0882679	0.0933564	0.0874092	0.0897922	0.0857798	0.0903641	0.0877208	0.0853772	0.0888692	0.0947541	0.0923109	0.0911859	0.0939202	0.0922795	0.0941242	0.0950387	0.0986311	0.0982876
69	Mal	2001	Hunan	1	0.113193	0.113126	0.104316	0.109512	0.101324	0.110698	0.0990892	0.109722	0.0972313	0.104558	0.0996605	0.107744	0.0989687	0.109289	0.09979	0.108888	0.101517	0.108531	0.100981	0.109291	0.101259	0.1095	0.102576	0.110625	0.103863	0.111195	0.106229	0.112088	0.107728	0.112893	0.106602	0.112735	0.108338	0.113807	0.109513	0.115153	0.11174	0.116216	0.113937	0.11803	0.115049	0.120532	0.118363	0.124354	0.121359
70	Mal	2001	Hunan	0	0.17092	0.129321	0.151409	0.107718	0.127727	0.0927269	0.105301	0.0948609	0.110781	0.0909997	0.100104	0.0863756	0.0931233	0.088792	0.0776985	0.0889411	0.0898488	0.085548	0.0829487	0.0872308	0.0893581	0.0853725	0.0824764	0.0874663	0.0893627	0.0884441	0.0861286	0.090767	0.0911259	0.0938441	0.0921267	0.0936171	0.092898	0.0997871	0.103099	0.101429	0.104953	0.106382	0.107253	0.108707	0.106532	0.112413	0.110232	0.121011	0.12149
70	Mal	2001	Hunan	1	0.121512	0.118891	0.113102	0.116968	0.107186	0.117531	0.107105	0.118432	0.106287	0.114119	0.106422	0.117338	0.105823	0.11675	0.108165	0.119862	0.108769	0.116854	0.107841	0.116141	0.108495	0.118501	0.110987	0.119673	0.113191	0.119988	0.114402	0.122503	0.116649	0.123029	0.117522	0.12362	0.119426	0.126164	0.121786	0.127986	0.125838	0.131521	0.127631	0.133252	0.130516	0.136279	0.134206	0.140681	0.138684
71	Mal	2001	Hunan	0	0.204839	0.13208	0.15367	0.115615	0.14871	0.114213	0.119942	0.10592	0.113688	0.102425	0.103297	0.101052	0.101614	0.098574	0.0972527	0.0980625	0.0944868	0.0940323	0.0953096	0.0976063	0.0932329	0.0913225	0.0900463	0.0926084	0.0897437	0.0921199	0.0886583	0.0940107	0.0885954	0.0936025	0.0930428	0.0923645	0.0924622	0.0928433	0.092937	0.0938364	0.0961842	0.0975958	0.0919164	0.099463	0.096243	0.0988668	0.0955397	0.103138	0.105724
71	Mal	2001	Hunan	1	0.119563	0.122652	0.113567	0.119416	0.108719	0.117653	0.107224	0.116444	0.104871	0.112414	0.1059	0.115398	0.104816	0.114602	0.105801	0.115436	0.10593	0.115114	0.105879	0.114024	0.106779	0.115199	0.10755	0.115223	0.109989	0.115147	0.109027	0.116813	0.111092	0.115951	0.110184	0.115748	0.110585	0.116042	0.111704	0.11701	0.114108	0.11826	0.115137	0.119676	0.116708	0.121795	0.118961	0.125288	0.123204
72	Mal	2002	Shanxi	0	0.144579	0.109224	0.118782	0.0891753	0.086274	0.0805144	0.0897021	0.0826043	0.0773585	0.0721051	0.0676811	0.0685449	0.0803066	0.0680921	0.0679453	0.0706588	0.0670804	0.068129	0.0703761	0.0675103	0.0731294	0.0678692	0.0663676	0.0679856	0.0682768	0.0672823	0.0702888	0.0705014	0.0742057	0.0696671	0.0717163	0.0728893	0.0711855	0.0725106	0.0752892	0.0728848	0.074038	0.0783158	0.0770534	0.078757	0.0801391	0.0801507	0.0819626	0.082806	0.084727
72	Mal	2002	Shanxi	1	0.10976	0.10919	0.0993994	0.104467	0.0961625	0.102457	0.0927604	0.103099	0.0932872	0.0998792	0.0931195	0.0982894	0.092809	0.100258	0.0909604	0.0987663	0.0919584	0.0955086	0.0901509	0.0962284	0.0895014	0.0957136	0.0907188	0.0966221	0.0920751	0.0970086	0.0918825	0.0982967	0.0919456	0.0976814	0.0921955	0.0967658	0.093042	0.0980547	0.0948396	0.0987867	0.0969011	0.100951	0.0978916	0.103521	0.100145	0.105267	0.103366	0.110253	0.107435
73	Mal	2002	Shanxi	0	0.187841	0.118819	0.141402	0.102709	0.12618	0.101021	0.105325	0.0953006	0.094922	0.0888116	0.0920884	0.0841043	0.0920475	0.0823715	0.0865241	0.0821828	0.0851128	0.0846649	0.0733051	0.0871729	0.077221	0.0857158	0.0856431	0.0818589	0.082554	0.0837927	0.0813733	0.0883844	0.086106	0.0881445	0.0908952	0.0874211	0.0845562	0.0878229	0.0939289	0.0918078	0.0944322	0.0933633	0.0947831	0.0965459	0.0920452	0.098736	0.0973601	0.102021	0.100672
73	Mal	2002	Shanxi	1	0.117658	0.112551	0.104924	0.112189	0.0997812	0.108258	0.0996936	0.10817	0.100407	0.109446	0.100819	0.10933	0.102927	0.111971	0.104365	0.111474	0.102663	0.112021	0.102497	0.111006	0.102757	0.110557	0.106149	0.112836	0.105629	0.112442	0.106833	0.112739	0.108618	0.113708	0.107723	0.113258	0.108572	0.114064	0.110002	0.114084	0.112634	0.116727	0.115314	0.119481	0.115996	0.121619	0.120033	0.126293	0.123548
74	Mal	2002	Shanxi	0	0.1665	0.129025	0.123832	0.104587	0.0997146	0.0964576	0.0971133	0.0949272	0.105921	0.0886057	0.0947659	0.0893969	0.0909989	0.0834871	0.0839001	0.0861987	0.0865199	0.0834934	0.0825788	0.0841698	0.0835086	0.0813712	0.0773945	0.0844228	0.0907127	0.0847512	0.0878981	0.0867759	0.0877944	0.0891549	0.088167	0.0889509	0.0919131	0.0925841	0.0916081	0.0928864	0.091166	0.0963032	0.0927623	0.0983257	0.0969572	0.099467	0.0989315	0.102929	0.106073
74	Mal	2002	Shanxi	1	0.110179	0.108603	0.0980251	0.102983	0.0943263	0.0984704	0.0908984	0.0993885	0.0911489	0.0999501	0.0913711	0.0985892	0.0925877	0.100262	0.0923898	0.096947	0.0922662	0.0999531	0.0917394	0.0979749	0.092361	0.0981169	0.0941849	0.0987754	0.0916032	0.0982553	0.0941173	0.0977989	0.0952777	0.0984336	0.0951104	0.100199	0.0963924	0.100766	0.0989787	0.103395	0.100694	0.105611	0.103326	0.107642	0.106391	0.11163	0.110626	0.11555	0.115856
75	Mal	2002	Shanxi	0	0.211491	0.170924	0.158056	0.125438	0.13414	0.134463	0.134688	0.122141	0.127227	0.127251	0.123657	0.122337	0.124935	0.117883	0.121931	0.125275	0.120313	0.126124	0.129139	0.129075	0.128173	0.131804	0.122841	0.134667	0.129415	0.135234	0.128106	0.13586	0.133891	0.137988	0.131465	0.136074	0.134265	0.142119	0.138324	0.142806	0.145507	0.149221	0.144699	0.152705	0.150315	0.15439	0.148055	0.15778	0.156524
75	Mal	2002	Shanxi	1	0.112442	0.111042	0.102872	0.104639	0.0979697	0.103604	0.0963824	0.102055	0.0924521	0.0996437	0.0969679	0.102061	0.095371	0.102421	0.0959984	0.102693	0.0939695	0.101009	0.0921622	0.100552	0.0952675	0.100517	0.097082	0.102262	0.0955803	0.100611	0.0971191	0.100066	0.0982421	0.101883	0.0968786	0.102558	0.100053	0.103654	0.102425	0.106441	0.104287	0.108551	0.107171	0.111927	0.109927	0.114349	0.113777	0.119456	0.120067
76	Mal	2003	Fujian	0	0.202756	0.142748	0.158808	0.125562	0.144408	0.117675	0.125435	0.115136	0.117005	0.108574	0.111231	0.109493	0.113463	0.106673	0.101074	0.107438	0.0998937	0.105034	0.108853	0.106421	0.108163	0.102887	0.103434	0.103667	0.100853	0.105268	0.104043	0.106236	0.113427	0.107285	0.102194	0.105147	0.106789	0.107555	0.104436	0.107396	0.107603	0.111003	0.110518	0.112366	0.110816	0.114015	0.111206	0.116922	0.114275
76	Mal	2003	Fujian	1	0.1116	0.113093	0.105688	0.109928	0.102097	0.107341	0.0988192	0.109363	0.0996236	0.105367	0.0987143	0.106959	0.0993458	0.106696	0.0994853	0.106238	0.0989465	0.105293	0.0954356	0.103499	0.0959727	0.10188	0.096729	0.102895	0.0968062	0.102318	0.0967778	0.101679	0.0971368	0.101273	0.0964644	0.101367	0.0969851	0.100956	0.0974091	0.101913	0.0999725	0.103936	0.101461	0.105981	0.102611	0.107433	0.105775	0.111239	0.108618
77	Mal	2003	Fujian	0	0.141247	0.11113	0.105608	0.0912938	0.0894006	0.0845733	0.0803147	0.0778234	0.0751598	0.0736893	0.0684129	0.0689834	0.0717404	0.0690113	0.0655601	0.0683801	0.0620281	0.0651804	0.0629265	0.0636417	0.0629231	0.0620512	0.0608873	0.0602072	0.0605748	0.0608047	0.0609086	0.0615042	0.0605591	0.0608184	0.060868	0.0587848	0.0603449	0.0597316	0.0594774	0.0592159	0.0612895	0.0619552	0.062566	0.0639492	0.0637047	0.0642802	0.0648312	0.0670547	0.0668194
77	Mal	2003	Fujian	1	0.108622	0.105436	0.0998153	0.100723	0.0922848	0.0973464	0.0912722	0.0961702	0.0890442	0.0934026	0.0863386	0.0926965	0.0875889	0.0935062	0.0862819	0.0910876	0.0872961	0.0920826	0.0832438	0.0897409	0.0838792	0.0884451	0.0834003	0.087944	0.0832785	0.0867607	0.0827246	0.0867499	0.0829116	0.0858536	0.081396	0.0848879	0.0818943	0.0853415	0.0822084	0.0863983	0.0837038	0.0870121	0.0848029	0.0888282	0.0861312	0.091454	0.0901218	0.0945824	0.0930044
78	Mal	2003	Fujian	0	0.179606	0.117399	0.137731	0.103624	0.106952	0.0908105	0.106402	0.0975306	0.0943923	0.0894367	0.0944924	0.0830144	0.0841919	0.0811309	0.0835136	0.0807766	0.0771827	0.0770851	0.0847568	0.0828136	0.0770523	0.0780696	0.0758264	0.0777848	0.079462	0.0788254	0.0804841	0.0831928	0.0803222	0.0834403	0.0787847	0.0812749	0.0827511	0.081775	0.080479	0.0821093	0.0810986	0.0884901	0.0878418	0.0906912	0.0873956	0.0906626	0.0891825	0.0961826	0.0933698
78	Mal	2003	Fujian	1	0.102761	0.0979387	0.0926312	0.0891884	0.0826723	0.0869217	0.0783162	0.0851756	0.0761172	0.0819634	0.0764683	0.0801607	0.0750042	0.0799104	0.0712723	0.0808068	0.0710573	0.0793668	0.070774	0.0784163	0.0694361	0.0775944	0.0718979	0.0783257	0.0721351	0.0766581	0.0720181	0.0779468	0.0719584	0.0786584	0.0729514	0.0778861	0.074479	0.0804986	0.0754662	0.0821191	0.0786709	0.0849465	0.0819746	0.0883127	0.0851501	0.0916546	0.089555	0.0970079	0.0944761
79	Mal	2003	Fujian	0	0.179908	0.124125	0.13639	0.110725	0.109056	0.0958043	0.10479	0.0957136	0.0969797	0.0892325	0.092279	0.088838	0.0971761	0.0844542	0.0800696	0.0841533	0.0866958	0.0832293	0.0796149	0.0836518	0.0786397	0.0816637	0.0796074	0.0803341	0.0828141	0.081943	0.0831347	0.0825577	0.0811865	0.0840902	0.085824	0.0849821	0.0808492	0.0855226	0.0848474	0.0866196	0.0884725	0.0892915	0.0873433	0.0902713	0.0881929	0.0924484	0.0895658	0.0965552	0.0913193
79	Mal	2003	Fujian	1	0.105826	0.0982655	0.0937786	0.0938238	0.0850964	0.0919388	0.0817454	0.089221	0.0813704	0.0868152	0.0812097	0.0869894	0.0784823	0.0864962	0.0790491	0.0870126	0.0778696	0.0874037	0.0772346	0.0848411	0.077136	0.0846052	0.0782306	0.0851135	0.080283	0.0843816	0.0797841	0.0872513	0.0812198	0.0863214	0.0804546	0.0854857	0.0811534	0.087433	0.0828202	0.0880243	0.0856137	0.0909232	0.0879726	0.0933573	0.089826	0.0946436	0.0928537	0.0994191	0.0967099
80	Mal	2004	Jiangx	0	0.156122	0.12328	0.111423	0.0973912	0.0926371	0.0929385	0.0904646	0.0845969	0.0848721	0.0808544	0.0814428	0.0808848	0.0785198	0.0786937	0.0759527	0.0756917	0.0742762	0.0735285	0.0729679	0.0740311	0.0717391	0.0702548	0.0696212	0.0690577	0.0706067	0.070444	0.0702167	0.0694629	0.070601	0.0708568	0.0702209	0.0682946	0.0687713	0.0698063	0.0698406	0.0692683	0.0709575	0.0717522	0.0724065	0.0726688	0.0726056	0.0725617	0.0753292	0.076852	0.078317
80	Mal	2004	Jiangx	1	0.109699	0.107699	0.0999444	0.103259	0.0947643	0.100376	0.0928002	0.102334	0.0922432	0.0982453	0.0927276	0.100199	0.0945507	0.100858	0.0927509	0.101994	0.091827	0.0995541	0.0899632	0.0980749	0.0903421	0.0974016	0.0907037	0.0975501	0.0910659	0.0961813	0.0923073	0.0965074	0.0931454	0.0975207	0.0914841	0.0953108	0.0914988	0.0959397	0.0918984	0.0966778	0.0942178	0.0982385	0.0957296	0.100187	0.0969578	0.10243	0.100763	0.106123	0.105434
81	Mal	2004	Jiangx	0	0.175245	0.125746	0.141529	0.108258	0.115121	0.100281	0.100315	0.0919992	0.105915	0.0841726	0.0968188	0.0848027	0.082915	0.0817401	0.0873383	0.082623	0.0738408	0.0803382	0.0750748	0.0757077	0.0836024	0.0741368	0.0723484	0.0743172	0.07428	0.0743911	0.068866	0.0731728	0.0742972	0.07381	0.0686909	0.0729743	0.072569	0.0726675	0.0739748	0.0757509	0.0801835	0.0793668	0.0787147	0.0824566	0.0821416	0.0856739	0.0891116	0.0893625	0.0898165
81	Mal	2004	Jiangx	1	0.109088	0.104346	0.0975693	0.103259	0.0923369	0.100177	0.0897023	0.0988817	0.0874021	0.0954927	0.0899434	0.0985761	0.0900638	0.0993276	0.09137	0.0996429	0.090573	0.0997363	0.0908602	0.0992462	0.0905314	0.100269	0.0932798	0.10065	0.0930073	0.100434	0.0953364	0.10111	0.0959415	0.10112	0.0951291	0.100206	0.0967417	0.101836	0.0978016	0.103756	0.101704	0.106303	0.103559	0.108988	0.105755	0.111783	0.109778	0.115987	0.114277
82	Mal	2004	Jiangx	0	0.183015	0.152911	0.151536	0.134107	0.142166	0.14033	0.139772	0.136084	0.141286	0.133083	0.136132	0.132253	0.140782	0.136333	0.139058	0.136412	0.141156	0.138358	0.142178	0.143442	0.142952	0.138219	0.140708	0.139175	0.144443	0.141187	0.144586	0.145577	0.147445	0.143552	0.145676	0.145623	0.148847	0.148109	0.150134	0.148381	0.154583	0.154332	0.155251	0.156042	0.159009	0.157864	0.15985	0.162849	0.162429
82	Mal	2004	Jiangx	1	0.130931	0.134634	0.12406	0.12921	0.122437	0.135267	0.123983	0.139081	0.124052	0.137071	0.128539	0.140488	0.132382	0.14418	0.133999	0.144683	0.134863	0.142653	0.134369	0.143531	0.135154	0.143588	0.136814	0.144598	0.138261	0.143577	0.138312	0.144713	0.139403	0.144591	0.139128	0.143143	0.140038	0.144689	0.140741	0.145798	0.143944	0.148428	0.145828	0.150743	0.147598	0.152631	0.150931	0.156743	0.155238
83	Mal	2001	Hunan	0	0.180022	0.12677	0.129428	0.107572	0.10974	0.098547	0.103947	0.0925564	0.099695	0.0911602	0.0890775	0.0845737	0.0854564	0.0825435	0.0931732	0.0834302	0.090702	0.0802622	0.0730633	0.0795476	0.0829761	0.0778673	0.0884905	0.077351	0.0820492	0.0776866	0.0830576	0.0815823	0.0796381	0.0790783	0.082366	0.0769352	0.0818153	0.0801667	0.0801109	0.0813138	0.0825944	0.0850854	0.0847485	0.0875453	0.086762	0.0865899	0.0902195	0.0913827	0.0896111
[truncated: 176 more columns]
