# Supplementary material for: Using proximal remote sensing in non-invasive phenotyping of invertebrates
Source: PLoS One. 2017 May 4;12(5):e0176392. doi: 10.1371/journal.pone.0176392 (PMC5417510; doi:10.1371/journal.pone.0176392)
Supplement: S2 Table — Fem: female; Mal: male; You: young thrips (1 to 5 days old); Old: old thrips (15 to 20 days old); CAR: killed by CO2; E50: killed in 50% ethanol; E70: killed in 70% ethanol; E90: killed in 90% ethanol; FRE: killed by freezing at -20°C for 2h; B10-230: spectral band 10 to band 230. (XLS) [file pone.0176392.s002.xls]

## Sheet: aaa
Sex	TRT	Age	Rep	B10	B11	B12	B13	B14	B15	B16	B17	B18	B19	B20	B21	B22	B23	B24	B25	B26	B27	B28	B29	B30	B31	B32	B33	B34	B35	B36	B37	B38	B39	B40	B41	B42	B43	B44	B45	B46	B47	B48	B49	B50	B51	B52	B53	B54	B55
Fem	CAR	Old	1	0.251828	0.260841	0.255714	0.268629	0.270509	0.278147	0.276666	0.27338	0.284813	0.285192	0.289942	0.29419	0.296218	0.300595	0.306042	0.306861	0.310353	0.315391	0.318006	0.318517	0.323823	0.328758	0.336513	0.335267	0.336079	0.340532	0.345336	0.351712	0.349344	0.357691	0.361013	0.363484	0.368311	0.373675	0.376241	0.381531	0.385642	0.391332	0.39556	0.398492	0.405446	0.408115	0.413748	0.422049	0.425414	0.432079
Fem	CAR	Old	2	0.25195	0.247246	0.256859	0.251855	0.256185	0.253641	0.256634	0.260389	0.259738	0.261364	0.265265	0.270836	0.276746	0.277511	0.281854	0.28471	0.283432	0.290562	0.291608	0.294374	0.297992	0.301165	0.307629	0.309564	0.312775	0.315211	0.319736	0.322679	0.324769	0.329936	0.334451	0.336437	0.341795	0.34316	0.348666	0.354836	0.357087	0.359884	0.366326	0.370217	0.374486	0.37916	0.384055	0.384475	0.38903	0.395817
Fem	CAR	Old	3	0.25897	0.258621	0.256611	0.265118	0.266194	0.265524	0.267716	0.270163	0.270885	0.276592	0.278247	0.280789	0.288404	0.291715	0.292599	0.295998	0.298245	0.299328	0.303055	0.307905	0.310577	0.317343	0.320663	0.324199	0.326285	0.328536	0.337694	0.338562	0.340995	0.346403	0.350055	0.354826	0.355894	0.36128	0.365615	0.370426	0.375174	0.379915	0.386124	0.389464	0.393861	0.397675	0.40254	0.408157	0.410706	0.418559
Fem	CAR	Old	4	0.267086	0.265152	0.267094	0.26712	0.261522	0.26575	0.267701	0.270673	0.276136	0.272573	0.281434	0.282923	0.28682	0.293115	0.295546	0.297897	0.304552	0.308465	0.308826	0.314255	0.316359	0.321388	0.3253	0.327887	0.331399	0.336773	0.34097	0.343819	0.347204	0.350491	0.35527	0.360069	0.359981	0.364647	0.369302	0.372876	0.376669	0.37939	0.381705	0.387643	0.39066	0.392566	0.394467	0.400561	0.402604	0.406061
Fem	CAR	Old	5	0.249527	0.256094	0.259655	0.262609	0.265395	0.264323	0.269013	0.269706	0.273698	0.276384	0.276181	0.283406	0.282901	0.287425	0.290184	0.286999	0.290118	0.293912	0.2969	0.297492	0.29987	0.302636	0.308311	0.310926	0.311657	0.317543	0.319493	0.320141	0.32311	0.326474	0.332986	0.335897	0.338713	0.337437	0.345664	0.348978	0.354523	0.356432	0.361004	0.367163	0.374314	0.375338	0.3785	0.382667	0.387226	0.390491
Fem	CAR	Old	6	0.266246	0.275683	0.276895	0.284424	0.289892	0.291941	0.298928	0.300277	0.304687	0.309708	0.312997	0.32029	0.323899	0.326539	0.330625	0.337511	0.336149	0.34031	0.342992	0.345919	0.35275	0.35043	0.356824	0.360477	0.362823	0.366787	0.367229	0.367934	0.373369	0.3776	0.3823	0.382226	0.38365	0.386702	0.390417	0.394884	0.397393	0.40145	0.401943	0.406793	0.410746	0.413275	0.414765	0.417763	0.41881	0.424042
Fem	CAR	Old	7	0.228003	0.228023	0.227537	0.231534	0.233463	0.232436	0.230805	0.234919	0.233576	0.239656	0.244417	0.243009	0.244006	0.247611	0.246966	0.252856	0.254594	0.257929	0.25894	0.262133	0.264297	0.267904	0.273979	0.27356	0.278141	0.283626	0.288903	0.287704	0.293192	0.295644	0.299164	0.305427	0.308272	0.311739	0.316291	0.322507	0.326561	0.330944	0.334827	0.339044	0.34225	0.348564	0.354412	0.36089	0.363101	0.3687
Fem	CAR	Old	8	0.268734	0.262095	0.263927	0.265765	0.260607	0.265921	0.260988	0.260954	0.263861	0.26574	0.266066	0.269695	0.269926	0.274086	0.277481	0.282092	0.285215	0.288672	0.290462	0.293301	0.296504	0.299843	0.305237	0.308288	0.310327	0.3151	0.319432	0.320888	0.324521	0.32785	0.333872	0.337289	0.338781	0.345763	0.349941	0.354001	0.35763	0.361274	0.363915	0.368011	0.370052	0.377819	0.379136	0.378903	0.386039	0.392274
Fem	CAR	Old	9	0.253477	0.260483	0.262733	0.269431	0.273187	0.279875	0.281021	0.282997	0.289257	0.293227	0.298357	0.298304	0.302965	0.30636	0.3057	0.30869	0.311625	0.313763	0.315146	0.317948	0.319956	0.324633	0.32635	0.331238	0.332788	0.335799	0.33987	0.342603	0.345006	0.34585	0.351404	0.354939	0.357653	0.359257	0.368087	0.37063	0.372667	0.375874	0.381743	0.382734	0.387418	0.389638	0.393554	0.397908	0.402617	0.405628
Fem	CAR	Old	10	0.27664	0.281044	0.284481	0.292991	0.296775	0.300207	0.305155	0.307356	0.311647	0.31895	0.323573	0.323923	0.329188	0.334415	0.338949	0.341281	0.343826	0.34926	0.350428	0.355645	0.358818	0.363363	0.367639	0.367792	0.372055	0.374171	0.378674	0.382994	0.380574	0.387028	0.390155	0.391475	0.396569	0.397198	0.403635	0.406017	0.407552	0.411062	0.415707	0.420072	0.423529	0.428	0.43069	0.431782	0.436261	0.439573
Fem	CAR	Old	11	0.224101	0.231997	0.234389	0.246069	0.256619	0.265152	0.269876	0.274113	0.28368	0.28836	0.297749	0.302525	0.305867	0.311935	0.312473	0.31721	0.322552	0.323099	0.326542	0.32962	0.330622	0.334631	0.339298	0.342147	0.345602	0.348701	0.351463	0.35369	0.356329	0.359428	0.36371	0.367437	0.368782	0.372452	0.377606	0.384582	0.385154	0.38945	0.395791	0.398406	0.401906	0.40555	0.409591	0.414693	0.41751	0.418405
Fem	CAR	You	1	0.280158	0.283247	0.276749	0.283177	0.284214	0.288104	0.289671	0.293213	0.299196	0.303389	0.306778	0.313222	0.31721	0.318399	0.323102	0.324011	0.326182	0.330121	0.337048	0.339579	0.340462	0.342862	0.348785	0.351784	0.354436	0.357241	0.3601	0.367921	0.371642	0.371035	0.375402	0.378921	0.38415	0.389475	0.392242	0.400855	0.404057	0.410043	0.413045	0.418871	0.418977	0.425207	0.430121	0.434186	0.442941	0.445939
Fem	CAR	You	2	0.260088	0.256158	0.259205	0.256808	0.262198	0.266021	0.262711	0.27005	0.27215	0.276118	0.280521	0.281918	0.284554	0.287652	0.288239	0.294068	0.293756	0.294948	0.299859	0.303436	0.301526	0.30532	0.310849	0.314339	0.313895	0.319039	0.322615	0.324406	0.327658	0.330525	0.337488	0.338553	0.343999	0.349184	0.352306	0.357291	0.363907	0.364324	0.370865	0.37857	0.380491	0.385876	0.391151	0.394178	0.3997	0.403127
Fem	CAR	You	3	0.244665	0.248238	0.246988	0.246449	0.250951	0.249304	0.254535	0.255552	0.264626	0.267229	0.270767	0.277645	0.282018	0.283033	0.286653	0.291949	0.294436	0.297705	0.30338	0.305002	0.307833	0.311057	0.317275	0.319393	0.321241	0.324971	0.328696	0.33511	0.337714	0.339784	0.340931	0.346847	0.352481	0.355178	0.356594	0.363001	0.369277	0.372456	0.376806	0.378818	0.382992	0.390265	0.392171	0.395039	0.398262	0.403818
Fem	CAR	You	4	0.298542	0.300593	0.308255	0.308856	0.315269	0.318172	0.319548	0.32796	0.331141	0.329875	0.336381	0.341579	0.342385	0.345381	0.350635	0.348335	0.350276	0.352172	0.353756	0.354758	0.357855	0.36071	0.363596	0.366518	0.369613	0.368645	0.372687	0.376769	0.377465	0.382625	0.385495	0.387004	0.393085	0.393313	0.396909	0.401127	0.407055	0.410249	0.414502	0.416901	0.421483	0.424829	0.429831	0.432364	0.437151	0.439814
Fem	CAR	You	5	0.257317	0.252798	0.25197	0.255085	0.259979	0.263474	0.262076	0.264351	0.268314	0.272549	0.275745	0.278844	0.283984	0.284663	0.286637	0.290132	0.29324	0.292521	0.297866	0.29868	0.300173	0.303318	0.310388	0.30802	0.312797	0.312412	0.321796	0.320264	0.325016	0.327535	0.334379	0.337273	0.341358	0.344827	0.349258	0.353927	0.359629	0.365282	0.368912	0.372879	0.378192	0.385524	0.390917	0.396738	0.40199	0.404082
Fem	CAR	You	6	0.338243	0.339487	0.336597	0.34618	0.348322	0.355686	0.362144	0.370719	0.376501	0.382467	0.386462	0.389897	0.397616	0.406194	0.407771	0.409558	0.409193	0.417751	0.419678	0.420974	0.421105	0.42584	0.43177	0.43398	0.4365	0.434647	0.441447	0.440766	0.445176	0.445996	0.451314	0.455798	0.455753	0.459875	0.460861	0.464625	0.470717	0.470436	0.472563	0.478155	0.480763	0.486905	0.485167	0.488135	0.493057	0.495022
Fem	E50	Old	1	0.287151	0.289573	0.290481	0.294538	0.294513	0.298211	0.296878	0.300443	0.308157	0.313739	0.32057	0.319604	0.322666	0.324752	0.328601	0.331388	0.331894	0.334225	0.336521	0.337042	0.337025	0.340214	0.340684	0.343221	0.345713	0.34727	0.348734	0.351543	0.354583	0.357192	0.36003	0.364123	0.366229	0.370633	0.374849	0.379193	0.383801	0.389097	0.392831	0.395328	0.402645	0.404294	0.40946	0.412558	0.419294	0.424052
Fem	E50	Old	2	0.24723	0.249416	0.245941	0.247871	0.247749	0.250819	0.2532	0.257576	0.259865	0.266212	0.270267	0.273834	0.279493	0.285334	0.284758	0.285712	0.290614	0.291609	0.294322	0.295181	0.29799	0.302271	0.306515	0.307918	0.308417	0.3125	0.316916	0.317344	0.321079	0.32619	0.331594	0.334861	0.339691	0.343464	0.349331	0.353933	0.360805	0.366604	0.37131	0.375111	0.381512	0.386663	0.393777	0.399245	0.401797	0.409957
Fem	E50	Old	3	0.297709	0.30267	0.297567	0.305525	0.305767	0.301579	0.308264	0.31179	0.317606	0.318915	0.324647	0.330722	0.334508	0.337621	0.338429	0.338207	0.340666	0.337379	0.345453	0.343721	0.344668	0.347002	0.350247	0.354219	0.355727	0.357768	0.363014	0.364627	0.36634	0.368157	0.37107	0.377212	0.38255	0.38205	0.390608	0.392555	0.398707	0.403181	0.407262	0.414811	0.415843	0.423434	0.425041	0.430161	0.43749	0.442076
Fem	E50	Old	4	0.225505	0.221739	0.226075	0.230465	0.228832	0.231446	0.236266	0.239006	0.242323	0.244859	0.252742	0.257137	0.260741	0.260893	0.266321	0.269232	0.270703	0.275046	0.275487	0.279603	0.284779	0.284578	0.288346	0.289557	0.293289	0.294634	0.298472	0.299323	0.302081	0.307524	0.308837	0.310924	0.314623	0.316518	0.32319	0.325139	0.32952	0.33027	0.334933	0.338455	0.340779	0.343826	0.346972	0.350707	0.353574	0.352258
Fem	E50	Old	5	0.240409	0.237458	0.238408	0.238268	0.239342	0.236864	0.242588	0.242548	0.247196	0.24673	0.251021	0.256608	0.256682	0.260061	0.259256	0.260984	0.262022	0.263495	0.264781	0.268125	0.271743	0.272238	0.275519	0.275619	0.281465	0.281611	0.284323	0.286478	0.292334	0.295554	0.300183	0.305617	0.307306	0.315369	0.318837	0.325006	0.33055	0.334232	0.341918	0.346448	0.352222	0.356862	0.363342	0.366106	0.371052	0.374548
Fem	E50	Old	6	0.269223	0.268878	0.265013	0.268959	0.267408	0.269122	0.266166	0.269806	0.270372	0.268873	0.27273	0.277262	0.276668	0.282067	0.281421	0.281693	0.284216	0.284904	0.285817	0.288788	0.290727	0.293314	0.296228	0.297768	0.30063	0.303624	0.307466	0.3094	0.312244	0.316489	0.320082	0.326137	0.328876	0.334437	0.337166	0.342457	0.347486	0.351585	0.356313	0.359589	0.365806	0.369769	0.375486	0.378545	0.384565	0.387145
Fem	E50	Old	7	0.213014	0.209516	0.20681	0.2052	0.203867	0.20306	0.204324	0.207616	0.209988	0.211103	0.218452	0.221723	0.221197	0.22513	0.228127	0.230894	0.230705	0.235365	0.235386	0.237393	0.237872	0.242478	0.243857	0.246885	0.250907	0.251862	0.256622	0.259879	0.263823	0.26412	0.270938	0.273164	0.279642	0.283232	0.28676	0.294441	0.298268	0.30417	0.30994	0.313855	0.32002	0.325312	0.326879	0.334217	0.339308	0.34364
Fem	E50	Old	8	0.267494	0.259915	0.26019	0.25921	0.258956	0.25907	0.258036	0.255928	0.258147	0.253864	0.259336	0.262427	0.263272	0.260907	0.263352	0.264978	0.264651	0.267988	0.268144	0.271813	0.275476	0.277109	0.278709	0.282507	0.285752	0.290047	0.290717	0.295196	0.298289	0.303148	0.306469	0.310539	0.313846	0.317569	0.32225	0.326762	0.334285	0.338502	0.343959	0.346958	0.349739	0.354751	0.360915	0.36385	0.36797	0.370343
Fem	E50	Old	9	0.237535	0.230955	0.230937	0.229391	0.231879	0.228604	0.232226	0.235689	0.239636	0.240163	0.24671	0.250187	0.256683	0.256467	0.259297	0.262543	0.263378	0.26915	0.273174	0.275535	0.278773	0.282213	0.28437	0.289639	0.291008	0.294783	0.2965	0.297686	0.30364	0.305124	0.308235	0.31389	0.318093	0.323771	0.32826	0.333088	0.339458	0.343123	0.348068	0.351937	0.358862	0.360537	0.368214	0.370947	0.372139	0.380746
Fem	E50	Old	10	0.244488	0.24002	0.23699	0.236344	0.232675	0.233768	0.235336	0.232873	0.234274	0.234832	0.23919	0.240483	0.241884	0.245695	0.244854	0.245006	0.246995	0.245156	0.248973	0.251522	0.254289	0.253584	0.255662	0.257315	0.261035	0.263013	0.263615	0.26838	0.270378	0.273049	0.278617	0.27906	0.284163	0.288938	0.292087	0.296595	0.302675	0.303678	0.311541	0.313356	0.318321	0.323073	0.326378	0.330998	0.335761	0.339318
Fem	E50	Old	11	0.234594	0.22958	0.223946	0.224928	0.224704	0.230718	0.233194	0.239115	0.239138	0.246239	0.25001	0.24926	0.257613	0.259482	0.261145	0.265905	0.263033	0.268804	0.269285	0.270248	0.273193	0.276311	0.275479	0.278436	0.287395	0.286101	0.289143	0.293434	0.297632	0.298069	0.302548	0.308045	0.3106	0.316449	0.32142	0.324484	0.329056	0.335402	0.339747	0.344272	0.351391	0.357078	0.360894	0.366155	0.369775	0.374891
Fem	E50	You	1	0.305625	0.310035	0.316217	0.31884	0.320693	0.325466	0.327421	0.326627	0.3309	0.338773	0.341536	0.341471	0.343431	0.346282	0.351731	0.349902	0.352028	0.357293	0.360691	0.3597	0.364845	0.36914	0.372697	0.376508	0.378875	0.384794	0.385841	0.392123	0.392771	0.39725	0.402097	0.408417	0.412377	0.416526	0.421889	0.424371	0.42993	0.434373	0.441522	0.443643	0.447741	0.453257	0.460055	0.461642	0.465942	0.472943
Fem	E50	You	2	0.16443	0.162543	0.158614	0.160918	0.160377	0.164605	0.168492	0.171991	0.174033	0.17843	0.1807	0.190034	0.190005	0.194931	0.198025	0.201272	0.203466	0.206048	0.211088	0.212403	0.215186	0.217758	0.21948	0.221529	0.22624	0.22984	0.231791	0.23502	0.237833	0.243247	0.244177	0.248441	0.250684	0.255053	0.262347	0.26495	0.269633	0.273101	0.278486	0.282256	0.285899	0.288895	0.292844	0.299414	0.302054	0.307173
Fem	E50	You	3	0.282689	0.276581	0.277552	0.278795	0.278476	0.276436	0.278636	0.281379	0.282703	0.286899	0.290676	0.29267	0.295906	0.298777	0.302934	0.302524	0.306858	0.309705	0.309674	0.314456	0.318781	0.319503	0.326642	0.327874	0.3319	0.335713	0.337401	0.34125	0.34673	0.350463	0.354308	0.359798	0.364676	0.37071	0.374008	0.378611	0.386493	0.389892	0.394344	0.399665	0.404343	0.410548	0.414702	0.419063	0.425089	0.426676
Fem	E50	You	4	0.272256	0.269178	0.267409	0.266224	0.26607	0.264611	0.266823	0.265069	0.266544	0.268701	0.272807	0.275897	0.276534	0.280429	0.284544	0.287013	0.290635	0.294044	0.296848	0.300662	0.304986	0.306683	0.312051	0.318951	0.321148	0.325485	0.327951	0.332816	0.337571	0.339311	0.345492	0.351963	0.355525	0.36027	0.365009	0.371766	0.375045	0.380339	0.384413	0.39067	0.393424	0.398193	0.400625	0.407397	0.408683	0.412459
Fem	E50	You	5	0.249107	0.246612	0.24362	0.24574	0.251908	0.25291	0.255004	0.258179	0.260896	0.267125	0.269535	0.272413	0.27591	0.27827	0.281148	0.280811	0.283749	0.282992	0.28464	0.288719	0.289578	0.291908	0.292745	0.296625	0.29746	0.300759	0.30209	0.307109	0.308857	0.311957	0.314595	0.319579	0.324156	0.328355	0.332199	0.335452	0.339601	0.344397	0.35027	0.355349	0.359946	0.364588	0.366842	0.372833	0.378041	0.382717
Fem	E50	You	6	0.207095	0.201424	0.193656	0.188354	0.19026	0.188014	0.187643	0.192352	0.194333	0.196998	0.198699	0.199458	0.203403	0.203085	0.20604	0.206224	0.209817	0.213957	0.213304	0.215789	0.218021	0.221341	0.222451	0.226008	0.226703	0.230344	0.233736	0.235081	0.237744	0.240514	0.246743	0.251044	0.253044	0.25962	0.263097	0.267536	0.273308	0.277371	0.284498	0.288449	0.294105	0.296196	0.301201	0.306687	0.309002	0.31585
Fem	E50	You	7	0.257646	0.255191	0.252598	0.25115	0.254127	0.259953	0.260612	0.265992	0.267756	0.270756	0.274849	0.277941	0.278123	0.281908	0.282342	0.283874	0.283448	0.284238	0.287626	0.289194	0.290477	0.295828	0.297538	0.298191	0.302693	0.302293	0.307258	0.309188	0.313645	0.317165	0.318771	0.323873	0.328012	0.332203	0.338598	0.344109	0.346734	0.352132	0.358634	0.363638	0.36745	0.371164	0.376032	0.380121	0.385836	0.391224
Fem	E50	You	8	0.267179	0.264087	0.265286	0.269126	0.267215	0.262649	0.266844	0.27154	0.27871	0.2802	0.28396	0.289342	0.291988	0.293991	0.29416	0.296453	0.297864	0.303812	0.306562	0.30828	0.311002	0.31227	0.317601	0.319492	0.320286	0.325657	0.327696	0.332432	0.333998	0.336661	0.34296	0.347746	0.351273	0.355144	0.357858	0.36354	0.367633	0.371919	0.374397	0.381596	0.38646	0.387657	0.392523	0.399577	0.403367	0.406983
Fem	E70	Old	1	0.359216	0.363161	0.372306	0.377877	0.384417	0.384482	0.387022	0.39158	0.393511	0.399464	0.40354	0.403371	0.406879	0.409817	0.409685	0.412066	0.408381	0.409806	0.411352	0.412983	0.413808	0.415108	0.416641	0.41509	0.418242	0.422497	0.421541	0.423567	0.426385	0.428393	0.431145	0.433217	0.437011	0.440837	0.445786	0.450085	0.453599	0.458118	0.460981	0.465377	0.470738	0.474547	0.478802	0.482708	0.48545	0.488636
Fem	E70	Old	2	0.264251	0.264094	0.265139	0.265662	0.271413	0.274788	0.275893	0.280028	0.282485	0.288625	0.290748	0.295975	0.299207	0.30179	0.304718	0.302634	0.30587	0.306807	0.307739	0.308744	0.312159	0.314577	0.318038	0.319947	0.323107	0.325651	0.328585	0.333133	0.336003	0.341398	0.343693	0.349582	0.351829	0.358572	0.361934	0.367466	0.373167	0.378052	0.382696	0.392345	0.393901	0.398895	0.401252	0.409677	0.416276	0.417622
Fem	E70	Old	3	0.313981	0.314257	0.318737	0.325869	0.329373	0.331109	0.334936	0.336406	0.341079	0.346531	0.354483	0.353212	0.353609	0.358227	0.359302	0.358048	0.361463	0.357003	0.361575	0.365176	0.366044	0.367359	0.37325	0.372514	0.378692	0.378674	0.383095	0.385395	0.387784	0.392154	0.395517	0.397515	0.403754	0.408255	0.411632	0.416879	0.418529	0.426272	0.431178	0.434085	0.440061	0.444448	0.446899	0.450686	0.458209	0.460477
Fem	E70	Old	4	0.291212	0.292944	0.302509	0.307445	0.310562	0.313139	0.315086	0.316469	0.319027	0.324431	0.327925	0.331621	0.332988	0.336584	0.335356	0.337836	0.335109	0.340095	0.339914	0.341707	0.345402	0.347874	0.349331	0.350466	0.353126	0.356378	0.359071	0.359004	0.366416	0.370595	0.373375	0.377901	0.379446	0.388066	0.390045	0.394396	0.401451	0.404528	0.410437	0.415767	0.41953	0.426032	0.427505	0.433741	0.437667	0.438999
Fem	E70	Old	5	0.291199	0.29831	0.302192	0.313338	0.314323	0.32196	0.324873	0.329793	0.332821	0.340291	0.341122	0.345987	0.347409	0.350827	0.351824	0.353813	0.35466	0.355389	0.357156	0.358904	0.359451	0.363263	0.364122	0.366814	0.370989	0.371545	0.375252	0.379534	0.38148	0.384719	0.389386	0.390249	0.396502	0.399888	0.405342	0.408322	0.414554	0.419559	0.422999	0.428442	0.43507	0.441053	0.444843	0.448437	0.452294	0.456751
Fem	E70	Old	6	0.293915	0.299705	0.298895	0.302948	0.302812	0.309983	0.314637	0.315797	0.316821	0.322738	0.325479	0.326631	0.330858	0.330896	0.335407	0.334598	0.336985	0.338226	0.337934	0.341807	0.340685	0.34636	0.345474	0.347705	0.350344	0.354977	0.356881	0.361225	0.365293	0.367827	0.371232	0.374517	0.380682	0.384502	0.389842	0.39511	0.398571	0.40468	0.410932	0.413079	0.418005	0.425354	0.430076	0.432682	0.438291	0.444508
Fem	E70	Old	7	0.294062	0.294029	0.296766	0.299972	0.302557	0.30394	0.30609	0.310331	0.316309	0.316564	0.322462	0.321419	0.329291	0.329342	0.331148	0.332403	0.330708	0.335168	0.338016	0.34045	0.341399	0.346568	0.346272	0.348171	0.351317	0.354562	0.358597	0.362161	0.36263	0.366812	0.372292	0.37199	0.381044	0.381832	0.391082	0.390178	0.396645	0.401452	0.406252	0.410024	0.414792	0.416447	0.421418	0.427667	0.429512	0.435274
Fem	E70	Old	8	0.279125	0.275967	0.277623	0.280419	0.282327	0.283823	0.28774	0.285037	0.291975	0.298427	0.300001	0.302704	0.304639	0.308909	0.310484	0.310976	0.313957	0.3155	0.315898	0.317725	0.319045	0.323107	0.323728	0.328867	0.332063	0.336179	0.336889	0.341963	0.346226	0.34861	0.355629	0.358535	0.363013	0.369013	0.373141	0.37792	0.381934	0.39144	0.395823	0.402033	0.406091	0.412486	0.417885	0.423744	0.433374	0.433882
Fem	E70	Old	9	0.308656	0.310379	0.315938	0.320372	0.324283	0.324964	0.329186	0.333196	0.336632	0.337557	0.341838	0.34575	0.347749	0.35196	0.356001	0.356218	0.357586	0.356267	0.361175	0.362979	0.36501	0.368994	0.373152	0.372868	0.376524	0.378716	0.382487	0.387369	0.39064	0.394043	0.395103	0.402229	0.406207	0.40705	0.413481	0.419738	0.422684	0.430361	0.432901	0.437382	0.443989	0.447589	0.453667	0.4577	0.461198	0.464207
Fem	E70	Old	10	0.28278	0.28117	0.278278	0.286391	0.281646	0.285462	0.286918	0.289347	0.293448	0.297685	0.297828	0.304125	0.305239	0.309124	0.308112	0.306527	0.312617	0.311216	0.315861	0.317863	0.318259	0.318829	0.322896	0.324923	0.326358	0.330026	0.331965	0.33417	0.338891	0.344121	0.348331	0.350481	0.355096	0.360687	0.366089	0.369558	0.377483	0.380091	0.384264	0.393496	0.396234	0.396272	0.403184	0.405834	0.412665	0.414101
Fem	E70	Old	11	0.292293	0.298065	0.297323	0.310745	0.312513	0.314723	0.32125	0.32277	0.326047	0.330677	0.337702	0.339459	0.341527	0.345207	0.350596	0.348657	0.349532	0.353869	0.354748	0.355924	0.357985	0.362957	0.363388	0.365177	0.370104	0.370111	0.372919	0.376251	0.380026	0.384214	0.389279	0.390488	0.396644	0.400621	0.405401	0.410779	0.416412	0.419367	0.42607	0.431689	0.438549	0.44262	0.44542	0.451648	0.459725	0.461643
Fem	E70	You	1	0.294759	0.293228	0.301243	0.299825	0.304143	0.304902	0.30942	0.310996	0.311909	0.314937	0.318624	0.324083	0.324423	0.325676	0.328582	0.329353	0.329283	0.333367	0.331952	0.33215	0.336815	0.337614	0.338322	0.341709	0.3449	0.347526	0.350343	0.352683	0.354274	0.360567	0.362564	0.367428	0.372371	0.37684	0.382139	0.38652	0.391963	0.397288	0.402188	0.407539	0.412591	0.417166	0.424507	0.430131	0.436933	0.438527
Fem	E70	You	2	0.297077	0.2957	0.306881	0.309286	0.31404	0.317792	0.32223	0.324243	0.328895	0.330397	0.334918	0.33548	0.341767	0.342673	0.344684	0.345898	0.343814	0.349131	0.350361	0.351225	0.351301	0.359183	0.359711	0.360088	0.36457	0.368386	0.3701	0.37484	0.376774	0.379473	0.384241	0.38793	0.38954	0.395202	0.401464	0.406817	0.411479	0.415985	0.422118	0.426887	0.431819	0.435092	0.439301	0.446794	0.448449	0.454971
Fem	E70	You	3	0.253122	0.256092	0.254816	0.257384	0.259196	0.257751	0.260289	0.259457	0.262169	0.264158	0.267781	0.271376	0.272728	0.273775	0.27669	0.276245	0.276516	0.280214	0.280631	0.28257	0.284251	0.286692	0.288493	0.288934	0.294165	0.295732	0.298169	0.299187	0.30476	0.306732	0.312217	0.315001	0.320108	0.323607	0.327353	0.333922	0.338587	0.342192	0.347907	0.353722	0.35969	0.364023	0.367867	0.374127	0.38185	0.383262
Fem	E70	You	4	0.272982	0.274834	0.277738	0.27545	0.282384	0.28147	0.280209	0.283473	0.285834	0.290421	0.293249	0.297164	0.298127	0.300601	0.30064	0.3057	0.303037	0.306269	0.310778	0.314208	0.314311	0.316514	0.321484	0.323836	0.326195	0.330893	0.334495	0.33559	0.340408	0.342733	0.35003	0.352247	0.354414	0.362863	0.367251	0.374743	0.37916	0.382774	0.388552	0.39363	0.398122	0.40389	0.409253	0.413152	0.417994	0.421967
Fem	E70	You	5	0.299844	0.298201	0.305017	0.307484	0.311507	0.317691	0.323806	0.324601	0.331395	0.338147	0.341087	0.345059	0.350356	0.352376	0.355052	0.354733	0.357831	0.362099	0.364359	0.36767	0.370111	0.373519	0.378278	0.380512	0.381235	0.386206	0.389231	0.389471	0.393348	0.398155	0.403444	0.405524	0.408873	0.411394	0.418443	0.423747	0.427503	0.431179	0.436037	0.441383	0.446108	0.450645	0.453571	0.458796	0.461317	0.465409
Fem	E70	You	6	0.252102	0.250713	0.25365	0.251393	0.25304	0.249435	0.255298	0.252951	0.258141	0.258333	0.262852	0.265041	0.268859	0.269053	0.272015	0.274216	0.276551	0.273518	0.279194	0.278139	0.2809	0.283304	0.287529	0.28969	0.292395	0.293913	0.294098	0.298865	0.301535	0.307234	0.311088	0.317278	0.322929	0.326135	0.331839	0.337472	0.34303	0.347844	0.356106	0.359861	0.366549	0.369466	0.377833	0.382283	0.386465	0.393309
Fem	E70	You	7	0.243787	0.241174	0.241401	0.244655	0.24444	0.250671	0.250266	0.25226	0.259409	0.265576	0.271833	0.273615	0.275377	0.279181	0.281888	0.282805	0.287154	0.287676	0.291163	0.2912	0.29498	0.297881	0.299888	0.301823	0.305085	0.310479	0.310941	0.316337	0.316461	0.321038	0.326504	0.327301	0.332311	0.336294	0.340574	0.34778	0.352059	0.356954	0.363061	0.366851	0.371744	0.377478	0.380279	0.387208	0.390862	0.396614
Fem	E70	You	8	0.243968	0.237891	0.239024	0.235714	0.230547	0.233871	0.23339	0.238384	0.23831	0.243397	0.247024	0.250501	0.24822	0.249316	0.253801	0.256859	0.258643	0.260311	0.263755	0.261397	0.265326	0.270008	0.27034	0.272476	0.274285	0.276631	0.281301	0.281999	0.285825	0.288393	0.292491	0.297391	0.298648	0.304582	0.310047	0.313297	0.31639	0.322801	0.327799	0.335207	0.336467	0.343101	0.348473	0.354159	0.358824	0.36436
Fem	E70	You	10	0.248801	0.24776	0.246313	0.251674	0.251169	0.255311	0.260635	0.267559	0.271075	0.280394	0.286703	0.295002	0.296661	0.300891	0.304465	0.306337	0.309444	0.311806	0.31827	0.319839	0.322801	0.322506	0.325821	0.331379	0.33428	0.337009	0.341757	0.342992	0.347571	0.351158	0.357774	0.360112	0.362203	0.369574	0.374037	0.381324	0.385077	0.390478	0.39683	0.40178	0.408178	0.414795	0.417867	0.424793	0.428172	0.432292
Fem	E90	Old	1	0.323996	0.316022	0.32607	0.337764	0.340429	0.340516	0.347843	0.348863	0.351112	0.361261	0.363371	0.371767	0.375474	0.382015	0.377865	0.380991	0.38533	0.389175	0.389625	0.394128	0.395214	0.399451	0.401354	0.40705	0.408767	0.412958	0.415341	0.419051	0.424082	0.428903	0.432066	0.429154	0.439672	0.443464	0.451966	0.451968	0.454109	0.463102	0.46867	0.470799	0.473236	0.477338	0.484607	0.484731	0.494661	0.49592
Fem	E90	Old	2	0.288622	0.285903	0.28962	0.287951	0.294369	0.298583	0.301512	0.300254	0.307409	0.312762	0.320024	0.322206	0.325321	0.327406	0.331228	0.326839	0.334657	0.338769	0.33134	0.337822	0.340035	0.340433	0.346743	0.344712	0.350355	0.351914	0.352298	0.357678	0.361653	0.363593	0.365705	0.369184	0.378589	0.383197	0.386993	0.391733	0.394351	0.4015	0.403309	0.407339	0.411681	0.416944	0.421984	0.427836	0.430574	0.433252
Fem	E90	Old	3	0.307614	0.309666	0.315474	0.322456	0.323892	0.319246	0.328391	0.331914	0.332781	0.333122	0.338499	0.347276	0.351479	0.346351	0.347999	0.349547	0.355174	0.352815	0.354576	0.358208	0.360649	0.361241	0.364158	0.371639	0.367332	0.372928	0.373292	0.37772	0.377881	0.3836	0.385344	0.391314	0.396928	0.40272	0.404506	0.409959	0.415629	0.421033	0.422927	0.425798	0.434291	0.434116	0.439719	0.4419	0.44736	0.452041
Fem	E90	Old	4	0.287314	0.28602	0.292266	0.292144	0.295509	0.302033	0.300465	0.303818	0.307078	0.307045	0.313643	0.313237	0.319126	0.319492	0.32377	0.3255	0.324811	0.324926	0.329465	0.330273	0.330792	0.336053	0.336671	0.340229	0.342537	0.345447	0.35115	0.351511	0.355611	0.360697	0.362803	0.36664	0.368694	0.37623	0.379494	0.384579	0.390677	0.394074	0.399554	0.405525	0.409832	0.414692	0.417327	0.423225	0.428201	0.428489
Fem	E90	Old	5	0.283842	0.291507	0.296391	0.29414	0.298186	0.299574	0.29853	0.295925	0.304178	0.305649	0.302529	0.309816	0.313455	0.313099	0.312491	0.31257	0.315771	0.31452	0.313892	0.320761	0.32114	0.323759	0.325956	0.326	0.330592	0.333067	0.337137	0.335132	0.34131	0.345251	0.350947	0.353082	0.358949	0.364971	0.3701	0.369195	0.375733	0.384087	0.386633	0.390419	0.395276	0.399158	0.39907	0.405428	0.414251	0.415236
Fem	E90	Old	6	0.23205	0.225708	0.224423	0.224609	0.221285	0.22446	0.226225	0.225524	0.227967	0.23888	0.235109	0.242167	0.242659	0.248949	0.246122	0.249734	0.251346	0.252328	0.252248	0.255182	0.259987	0.261204	0.260647	0.265772	0.271863	0.272358	0.274937	0.275624	0.28278	0.284746	0.285743	0.29028	0.29749	0.302148	0.305694	0.309148	0.313717	0.320583	0.324369	0.331129	0.335963	0.340715	0.344621	0.346141	0.352664	0.35774
Fem	E90	Old	7	0.302064	0.30095	0.293607	0.297069	0.288928	0.289103	0.29258	0.296263	0.294017	0.301457	0.30117	0.300966	0.308098	0.311538	0.308885	0.310842	0.312623	0.317564	0.317043	0.319294	0.323453	0.324295	0.329672	0.332021	0.334489	0.339236	0.343112	0.34229	0.347883	0.352406	0.355665	0.361192	0.368385	0.372924	0.376443	0.381036	0.3837	0.388855	0.39516	0.400075	0.407036	0.412076	0.415468	0.417806	0.423537	0.425588
Fem	E90	Old	8	0.32398	0.321932	0.330916	0.330636	0.335107	0.337983	0.337376	0.340024	0.341445	0.346754	0.352614	0.354969	0.355327	0.359339	0.360268	0.362284	0.360873	0.362151	0.363825	0.367348	0.368938	0.36686	0.371206	0.376502	0.377242	0.379255	0.380762	0.384968	0.389743	0.394431	0.3998	0.398434	0.407531	0.41258	0.415838	0.419711	0.422559	0.429624	0.435097	0.441862	0.445154	0.449746	0.454947	0.459789	0.465047	0.46647
Fem	E90	Old	9	0.281121	0.275458	0.27095	0.272644	0.274162	0.269189	0.272236	0.27421	0.273466	0.278241	0.281768	0.282357	0.287563	0.286149	0.283392	0.282912	0.287496	0.289054	0.285511	0.290628	0.292294	0.294568	0.296661	0.296225	0.300845	0.305512	0.304243	0.309941	0.312902	0.317018	0.3218	0.326915	0.330168	0.338203	0.34217	0.347141	0.354777	0.35904	0.361866	0.370975	0.374789	0.38091	0.389617	0.390056	0.396855	0.402167
Fem	E90	Old	10	0.297835	0.300592	0.29424	0.30459	0.302853	0.308455	0.308408	0.308937	0.315348	0.31824	0.32038	0.325803	0.330233	0.331457	0.335432	0.335759	0.341615	0.338087	0.34084	0.343403	0.344473	0.348804	0.349935	0.350393	0.355514	0.359306	0.364132	0.367628	0.370924	0.375568	0.376299	0.379098	0.383796	0.394027	0.397862	0.399069	0.404202	0.41041	0.415122	0.423042	0.423205	0.430783	0.435621	0.437121	0.441517	0.448552
Fem	E90	Old	11	0.314401	0.309326	0.306588	0.309382	0.308519	0.305629	0.310048	0.312951	0.307663	0.314339	0.313082	0.319473	0.324424	0.323774	0.325276	0.332177	0.327105	0.332772	0.334217	0.337548	0.335762	0.339318	0.342904	0.345714	0.351174	0.354931	0.356383	0.360941	0.364309	0.368314	0.372311	0.37374	0.378165	0.381822	0.386192	0.397129	0.393703	0.401435	0.401984	0.4076	0.41117	0.415179	0.421477	0.425	0.426521	0.433244
Fem	E90	You	1	0.261298	0.259076	0.260962	0.262489	0.264342	0.265917	0.26615	0.270279	0.275376	0.280778	0.282947	0.288452	0.288124	0.294102	0.295065	0.294629	0.298038	0.301416	0.296248	0.30344	0.305354	0.305992	0.311649	0.313201	0.317901	0.317967	0.321079	0.323887	0.326937	0.331064	0.335072	0.33818	0.339895	0.347384	0.351532	0.355837	0.360648	0.366773	0.370355	0.379699	0.38245	0.38592	0.387416	0.394214	0.397906	0.401983
Fem	E90	You	2	0.287691	0.289827	0.296745	0.298007	0.303616	0.2988	0.304567	0.306702	0.304506	0.31141	0.309772	0.311428	0.31874	0.321966	0.320308	0.321803	0.323796	0.324494	0.324626	0.323437	0.327842	0.326351	0.330497	0.334345	0.332361	0.341036	0.342767	0.342779	0.347537	0.351519	0.354606	0.356024	0.36363	0.369656	0.37261	0.376712	0.378827	0.386915	0.389401	0.393909	0.402493	0.406881	0.413426	0.418131	0.419031	0.423341
Fem	E90	You	3	0.30092	0.312017	0.319716	0.320229	0.323632	0.327459	0.332708	0.333824	0.341857	0.34184	0.343942	0.35121	0.352973	0.356119	0.356831	0.359382	0.353711	0.361989	0.364088	0.364036	0.365242	0.370707	0.37326	0.377049	0.380433	0.383707	0.383704	0.387996	0.390744	0.396651	0.398299	0.399811	0.4061	0.409643	0.415559	0.420742	0.421816	0.430042	0.433972	0.440179	0.443465	0.445393	0.451871	0.453746	0.458177	0.461432
Fem	E90	You	4	0.266694	0.261945	0.264508	0.273803	0.273784	0.280653	0.278117	0.281302	0.285212	0.290805	0.299205	0.29952	0.300756	0.311521	0.310573	0.311737	0.312854	0.314078	0.318307	0.322523	0.324237	0.328625	0.331658	0.334215	0.33702	0.340653	0.341049	0.343113	0.346423	0.350148	0.353844	0.357054	0.363357	0.364765	0.374103	0.372298	0.377961	0.381521	0.385723	0.390458	0.391445	0.399963	0.403989	0.406584	0.410338	0.413173
Fem	E90	You	5	0.252539	0.252011	0.249347	0.251658	0.255731	0.259675	0.262875	0.268501	0.267166	0.275574	0.281133	0.28565	0.290849	0.29159	0.293097	0.295856	0.295025	0.29577	0.298679	0.302578	0.303801	0.303075	0.308078	0.309583	0.312809	0.312346	0.319724	0.317892	0.322617	0.324743	0.330438	0.334353	0.336427	0.34148	0.344976	0.348842	0.351919	0.3645	0.363314	0.370222	0.373938	0.378624	0.377867	0.386122	0.390953	0.389614
Fem	E90	You	6	0.313948	0.311441	0.314888	0.320367	0.323872	0.327392	0.334422	0.335454	0.341191	0.342248	0.350036	0.3534	0.356478	0.358466	0.363227	0.363838	0.364119	0.368923	0.369673	0.373953	0.373952	0.378789	0.379312	0.381701	0.386571	0.387722	0.389015	0.393966	0.394561	0.400292	0.402469	0.409103	0.413294	0.419166	0.419866	0.426834	0.432015	0.438394	0.442163	0.451214	0.454245	0.457743	0.461029	0.467847	0.47546	0.472423
Fem	E90	You	7	0.276066	0.278451	0.277887	0.276552	0.27745	0.279054	0.284234	0.284914	0.287833	0.287701	0.290421	0.290549	0.29609	0.300561	0.3027	0.301478	0.303851	0.300941	0.307154	0.307103	0.310322	0.314683	0.316988	0.318575	0.32098	0.325733	0.325163	0.328994	0.334544	0.340333	0.341809	0.344612	0.347331	0.355265	0.359476	0.362541	0.369744	0.372795	0.377289	0.380599	0.385327	0.39245	0.396824	0.400445	0.406493	0.408429
Fem	E90	You	8	0.280735	0.283814	0.283797	0.28574	0.29594	0.291776	0.29683	0.298572	0.300594	0.305221	0.312133	0.306971	0.315942	0.317719	0.320543	0.320837	0.32395	0.323746	0.326153	0.327151	0.330025	0.331517	0.335421	0.339404	0.34066	0.346147	0.349437	0.351435	0.355885	0.362773	0.365148	0.373491	0.375928	0.383723	0.387341	0.392155	0.397995	0.400782	0.413126	0.415232	0.423502	0.428421	0.432787	0.436258	0.442771	0.447974
Fem	FRE	Old	1	0.31639	0.318683	0.315954	0.318574	0.315487	0.314593	0.311438	0.309276	0.310201	0.311111	0.313251	0.315388	0.317101	0.317998	0.321616	0.323393	0.323542	0.323642	0.325767	0.325856	0.328244	0.333669	0.334062	0.336838	0.342212	0.345254	0.346206	0.351096	0.353818	0.357791	0.359743	0.365551	0.369084	0.372713	0.377785	0.384283	0.388334	0.393974	0.394584	0.402057	0.405725	0.409801	0.415523	0.421639	0.422853	0.427211
Fem	FRE	Old	2	0.234983	0.239743	0.229768	0.226233	0.228046	0.219181	0.219678	0.222881	0.2228	0.224501	0.223281	0.22644	0.233443	0.229115	0.231863	0.232608	0.233364	0.235465	0.237475	0.240641	0.240791	0.244177	0.246817	0.250635	0.250703	0.254222	0.257846	0.263832	0.267823	0.268284	0.271298	0.277738	0.284891	0.286589	0.293045	0.299162	0.302286	0.305254	0.315328	0.317584	0.324841	0.330073	0.331809	0.3385	0.34225	0.348142
Fem	FRE	Old	3	0.261504	0.255603	0.257373	0.254467	0.256167	0.250011	0.24965	0.254256	0.253711	0.25179	0.256231	0.256199	0.259439	0.261323	0.26326	0.266501	0.265979	0.270849	0.270347	0.275952	0.277351	0.280201	0.282103	0.286802	0.291838	0.292784	0.296781	0.303538	0.305095	0.310075	0.313784	0.320003	0.323199	0.327546	0.335408	0.335457	0.344098	0.34933	0.357275	0.359344	0.362867	0.369154	0.378514	0.376555	0.382754	0.386265
Fem	FRE	Old	4	0.249923	0.253721	0.258437	0.262175	0.269707	0.279327	0.286322	0.294348	0.302651	0.306482	0.312716	0.322436	0.328546	0.332449	0.337963	0.341904	0.343543	0.346163	0.347304	0.352543	0.355606	0.358419	0.362851	0.361793	0.369139	0.368541	0.373622	0.376097	0.379369	0.382619	0.383301	0.387623	0.391001	0.395926	0.397863	0.402327	0.407387	0.411069	0.415236	0.417986	0.422615	0.42713	0.430496	0.432879	0.438429	0.439357
Fem	FRE	Old	5	0.249763	0.248963	0.247165	0.24719	0.252626	0.255171	0.255525	0.258984	0.264621	0.26318	0.269104	0.272358	0.277887	0.278598	0.279598	0.281125	0.282871	0.285431	0.287336	0.292444	0.292964	0.294522	0.297792	0.300105	0.304677	0.303766	0.308435	0.310675	0.314086	0.316973	0.321254	0.326677	0.327687	0.334377	0.336138	0.339839	0.345198	0.350509	0.355867	0.357336	0.363839	0.365386	0.367205	0.374327	0.376738	0.382857
Fem	FRE	Old	6	0.234445	0.23254	0.230228	0.226947	0.232626	0.230988	0.233141	0.234023	0.238319	0.235662	0.237822	0.242442	0.245462	0.245147	0.246778	0.250528	0.252903	0.249417	0.252577	0.258171	0.261819	0.261473	0.26425	0.264301	0.27116	0.273334	0.277824	0.282466	0.283737	0.286301	0.289995	0.297471	0.301126	0.304758	0.311525	0.316115	0.322777	0.326695	0.331956	0.3364	0.337599	0.349968	0.351777	0.35816	0.361767	0.364351
Fem	FRE	Old	7	0.259545	0.25796	0.257764	0.259245	0.262891	0.265666	0.267788	0.273203	0.27693	0.276738	0.278983	0.283484	0.2862	0.285517	0.288303	0.291306	0.295366	0.291601	0.293919	0.298695	0.299954	0.299763	0.302167	0.305153	0.309598	0.308018	0.313756	0.318829	0.320004	0.320622	0.325333	0.332452	0.335553	0.339908	0.344567	0.347973	0.35661	0.358329	0.362538	0.367008	0.371057	0.377433	0.380393	0.384712	0.3878	0.390948
Fem	FRE	Old	8	0.235038	0.231587	0.230847	0.226448	0.227757	0.229311	0.231245	0.230109	0.233066	0.236848	0.235201	0.241103	0.246405	0.246692	0.248943	0.250738	0.253562	0.251988	0.254675	0.258429	0.258586	0.262406	0.264079	0.266705	0.275835	0.271608	0.276355	0.279722	0.282777	0.285974	0.289898	0.294228	0.297431	0.303023	0.304891	0.313428	0.31519	0.319939	0.3278	0.329003	0.337591	0.337505	0.344779	0.348142	0.351053	0.353503
Fem	FRE	Old	9	0.295751	0.289032	0.289686	0.291477	0.297409	0.301107	0.303601	0.310959	0.311576	0.318876	0.323127	0.325924	0.333618	0.334388	0.334371	0.337864	0.338039	0.341263	0.3466	0.34986	0.349961	0.352191	0.35743	0.361105	0.361258	0.366963	0.370654	0.375094	0.375671	0.379978	0.385082	0.390956	0.394984	0.400376	0.405019	0.409489	0.413007	0.42021	0.42474	0.428516	0.431433	0.437098	0.440314	0.44455	0.450681	0.456192
Fem	FRE	Old	10	0.29371	0.290932	0.293994	0.296247	0.301694	0.303089	0.302356	0.307245	0.308202	0.315045	0.314631	0.319573	0.325818	0.326535	0.326791	0.328097	0.332444	0.332059	0.335573	0.337628	0.340393	0.344098	0.345614	0.347426	0.347384	0.353365	0.357455	0.362778	0.366213	0.36455	0.370141	0.373146	0.378792	0.380233	0.38563	0.389842	0.39765	0.400795	0.400684	0.4054	0.409217	0.412066	0.420258	0.420541	0.424251	0.428392
Fem	FRE	Old	11	0.293319	0.293645	0.299265	0.298386	0.304701	0.30792	0.315297	0.315555	0.323341	0.322436	0.328	0.335358	0.335549	0.337146	0.344248	0.344463	0.344836	0.344113	0.344676	0.348615	0.348926	0.352295	0.353412	0.354071	0.354864	0.360463	0.361219	0.366155	0.368108	0.370782	0.374757	0.379358	0.381758	0.387542	0.390566	0.396994	0.396124	0.405147	0.407254	0.410595	0.414934	0.421297	0.425622	0.426469	0.428335	0.433488
Fem	FRE	Old	12	0.294426	0.299667	0.295143	0.302188	0.309351	0.313209	0.317424	0.320933	0.328568	0.328277	0.338004	0.34378	0.344679	0.348739	0.356866	0.357696	0.358112	0.35965	0.364467	0.367302	0.367809	0.377308	0.378257	0.38078	0.389462	0.383744	0.38677	0.397038	0.396377	0.402292	0.404848	0.40954	0.410558	0.410153	0.420526	0.42204	0.427395	0.432591	0.439678	0.441817	0.442973	0.44897	0.454696	0.44982	0.458643	0.46484
Fem	FRE	You	1	0.279344	0.282179	0.285798	0.284066	0.289533	0.290959	0.292829	0.292313	0.301056	0.302883	0.310126	0.30764	0.311053	0.316241	0.31663	0.317144	0.318141	0.319219	0.319938	0.322504	0.324739	0.32703	0.329353	0.33146	0.336013	0.33828	0.339801	0.343234	0.346978	0.351252	0.352757	0.361393	0.363773	0.372261	0.372873	0.377935	0.382926	0.390173	0.395387	0.397638	0.40388	0.407831	0.414842	0.420879	0.424172	0.426298
Fem	FRE	You	2	0.341761	0.342441	0.346802	0.34464	0.349294	0.348848	0.354341	0.355823	0.358069	0.364976	0.363275	0.368204	0.37698	0.379532	0.37988	0.379333	0.381611	0.38482	0.382706	0.385901	0.393139	0.394873	0.396256	0.397426	0.401676	0.406807	0.411052	0.413052	0.419664	0.421526	0.423781	0.431673	0.435652	0.44135	0.448154	0.457863	0.464202	0.467041	0.472798	0.479176	0.486213	0.489265	0.494684	0.500753	0.508429	0.514993
Fem	FRE	You	3	0.274623	0.276493	0.284197	0.291134	0.288503	0.303173	0.307292	0.312849	0.322438	0.326695	0.334439	0.344904	0.351559	0.351537	0.355957	0.362305	0.363909	0.365528	0.366808	0.36844	0.374113	0.373942	0.378043	0.381556	0.386173	0.389672	0.391213	0.39689	0.396259	0.400253	0.403825	0.411237	0.411643	0.417406	0.422198	0.42355	0.433031	0.437899	0.438894	0.445786	0.449933	0.455127	0.459694	0.465998	0.465656	0.471557
Fem	FRE	You	4	0.282622	0.285422	0.283362	0.285107	0.283605	0.282548	0.285363	0.283096	0.287081	0.28855	0.290518	0.294011	0.294523	0.300463	0.298625	0.297095	0.299581	0.303907	0.303103	0.305431	0.310062	0.31273	0.314403	0.318682	0.321567	0.325225	0.32793	0.328175	0.336432	0.340875	0.345144	0.349356	0.355861	0.360266	0.366447	0.368971	0.379928	0.382703	0.392995	0.394845	0.402972	0.408195	0.413241	0.418928	0.426361	0.428276
Fem	FRE	You	5	0.280556	0.283071	0.287576	0.282125	0.289751	0.293264	0.296683	0.297159	0.305259	0.30421	0.311513	0.313485	0.323735	0.321921	0.326851	0.328413	0.329081	0.331636	0.334352	0.335673	0.337122	0.340224	0.346209	0.347286	0.350495	0.354067	0.354875	0.358768	0.364568	0.368992	0.374891	0.377824	0.382501	0.388229	0.391685	0.400733	0.403811	0.408875	0.4195	0.421403	0.426093	0.43181	0.435975	0.440229	0.444735	0.450151
Fem	FRE	You	6	0.291445	0.292721	0.293954	0.297015	0.30151	0.301989	0.301365	0.303012	0.305885	0.308096	0.315297	0.316471	0.321013	0.322191	0.323099	0.32459	0.324811	0.325161	0.32638	0.327327	0.331476	0.334778	0.335627	0.335275	0.340057	0.341925	0.346733	0.348021	0.353543	0.356666	0.359836	0.365619	0.372003	0.376463	0.382665	0.388727	0.396178	0.399822	0.408958	0.41372	0.419463	0.425627	0.430198	0.437722	0.444441	0.447616
Fem	FRE	You	7	0.288266	0.288157	0.287597	0.291634	0.293023	0.296348	0.294319	0.299243	0.301379	0.308061	0.306431	0.314533	0.316479	0.318808	0.319162	0.322455	0.322431	0.322707	0.320914	0.328553	0.327825	0.332144	0.331565	0.333206	0.337789	0.3368	0.341289	0.345837	0.350071	0.353666	0.357097	0.36153	0.368411	0.372856	0.37831	0.381724	0.385489	0.395208	0.400161	0.403999	0.412561	0.415994	0.421408	0.425095	0.430665	0.434687
Fem	FRE	You	8	0.286255	0.279876	0.278313	0.281064	0.276377	0.279591	0.276056	0.275685	0.283641	0.281654	0.282842	0.285755	0.287913	0.288979	0.291879	0.295069	0.294448	0.293401	0.297162	0.293646	0.301819	0.299377	0.30421	0.302858	0.307958	0.30865	0.311592	0.314676	0.319286	0.325083	0.327213	0.331621	0.333881	0.340841	0.345821	0.349099	0.354974	0.362439	0.366607	0.370322	0.376306	0.382192	0.387795	0.392189	0.3975	0.39845
Mal	CAR	Old	1	0.335713	0.346683	0.347552	0.354492	0.371945	0.375032	0.395209	0.399086	0.403219	0.425243	0.433294	0.443569	0.448188	0.465517	0.471614	0.469333	0.482879	0.484975	0.49355	0.498565	0.500797	0.505504	0.520499	0.51237	0.515443	0.525735	0.529127	0.537658	0.542259	0.539417	0.544217	0.548138	0.553882	0.557439	0.565287	0.564778	0.576356	0.578315	0.578008	0.581298	0.585424	0.594724	0.601244	0.602667	0.606096	0.608007
Mal	CAR	Old	2	0.314311	0.307428	0.317235	0.32043	0.329851	0.332389	0.336296	0.346743	0.349807	0.356192	0.363757	0.374229	0.381769	0.386853	0.395968	0.407728	0.411205	0.412358	0.415495	0.425173	0.429457	0.432278	0.440522	0.449106	0.451124	0.451923	0.46098	0.468663	0.469602	0.47374	0.482058	0.483872	0.494123	0.494885	0.50238	0.503899	0.506487	0.516519	0.52241	0.529091	0.532172	0.540932	0.541171	0.547903	0.545606	0.553242
Mal	CAR	Old	3	0.35657	0.379498	0.385056	0.389538	0.411599	0.419226	0.416797	0.418132	0.426	0.429524	0.437112	0.449503	0.457179	0.459174	0.456493	0.463198	0.465423	0.473996	0.475323	0.476788	0.480683	0.486882	0.488339	0.49081	0.501851	0.507305	0.514636	0.514456	0.522245	0.518136	0.524551	0.530838	0.532453	0.547783	0.544089	0.550605	0.554487	0.564829	0.565798	0.569763	0.578323	0.584277	0.589471	0.587145	0.602955	0.603773
Mal	CAR	Old	4	0.392325	0.396358	0.407287	0.407424	0.418857	0.429525	0.427761	0.43562	0.443134	0.454057	0.458903	0.465041	0.47586	0.474785	0.482728	0.480693	0.491246	0.489447	0.492081	0.50009	0.50494	0.509435	0.51153	0.517866	0.520523	0.528328	0.531234	0.533146	0.539499	0.542307	0.547363	0.550039	0.554937	0.565589	0.563529	0.567807	0.579763	0.588921	0.588423	0.590035	0.5987	0.599265	0.605686	0.612648	0.61603	0.621509
Mal	CAR	Old	5	0.349261	0.357196	0.363727	0.369325	0.372471	0.384979	0.378384	0.390319	0.394405	0.396338	0.407605	0.418283	0.416562	0.427152	0.430495	0.433838	0.435949	0.435308	0.435554	0.439002	0.445863	0.44792	0.453887	0.452778	0.464265	0.467002	0.470896	0.478455	0.482536	0.487731	0.492309	0.496902	0.504112	0.507721	0.514242	0.517778	0.526835	0.532946	0.53845	0.543362	0.553848	0.558334	0.560252	0.569365	0.571682	0.581703
Mal	CAR	Old	6	0.306135	0.314654	0.318364	0.32183	0.326244	0.33228	0.328688	0.336021	0.346206	0.344738	0.34708	0.359287	0.364297	0.372565	0.372807	0.374608	0.383164	0.384915	0.382282	0.400746	0.396466	0.400077	0.40544	0.413394	0.413689	0.416676	0.422954	0.432266	0.438539	0.439604	0.449111	0.452518	0.457973	0.463389	0.466177	0.478807	0.481693	0.487623	0.489897	0.498569	0.507506	0.512104	0.514059	0.518672	0.525057	0.528766
Mal	CAR	Old	7	0.364356	0.373641	0.383773	0.396277	0.398251	0.408413	0.411426	0.424394	0.424936	0.437332	0.448688	0.458235	0.461873	0.466093	0.46642	0.47089	0.472144	0.477306	0.48915	0.493438	0.491206	0.499821	0.504945	0.507358	0.516027	0.520273	0.523671	0.525651	0.531392	0.53752	0.543591	0.546174	0.552909	0.557847	0.560967	0.571879	0.574432	0.578316	0.584528	0.595178	0.59784	0.599946	0.606449	0.615652	0.613803	0.619417
Mal	CAR	Old	8	0.277618	0.281205	0.275018	0.284976	0.293108	0.297254	0.297044	0.308593	0.311175	0.316883	0.324077	0.338384	0.337312	0.344661	0.352108	0.354373	0.35699	0.365396	0.367773	0.37876	0.38317	0.3855	0.393801	0.39844	0.402397	0.408154	0.41457	0.414329	0.420132	0.426518	0.434077	0.437074	0.445022	0.451402	0.457064	0.45792	0.468064	0.472985	0.483725	0.485371	0.497956	0.506501	0.50785	0.514254	0.521465	0.529054
Mal	CAR	Old	9	0.31401	0.322091	0.329041	0.33319	0.335147	0.345006	0.354148	0.347049	0.361345	0.373391	0.374566	0.387496	0.394747	0.403748	0.402939	0.405312	0.403171	0.412354	0.413673	0.422209	0.432657	0.430031	0.437821	0.438235	0.448153	0.449681	0.459489	0.455031	0.464126	0.472325	0.474372	0.479321	0.485607	0.488797	0.494601	0.491603	0.506342	0.512198	0.508545	0.50975	0.521548	0.524662	0.529249	0.534751	0.532744	0.537224
Mal	CAR	Old	10	0.429941	0.439077	0.449739	0.46115	0.463481	0.470745	0.48393	0.488644	0.493453	0.506081	0.513098	0.516309	0.520928	0.528926	0.537573	0.53527	0.538909	0.538948	0.545588	0.547529	0.549376	0.548971	0.551921	0.55363	0.557546	0.561927	0.565116	0.567816	0.571138	0.568791	0.573562	0.574125	0.581969	0.585148	0.584921	0.59206	0.595108	0.597559	0.598085	0.601565	0.607229	0.610047	0.613504	0.61215	0.618219	0.619841
Mal	CAR	You	1	0.309348	0.305991	0.313867	0.318802	0.319464	0.325115	0.331182	0.334375	0.340618	0.351616	0.356802	0.358335	0.37436	0.37996	0.384371	0.38903	0.389361	0.3935	0.401736	0.40382	0.404571	0.412745	0.418273	0.421734	0.428991	0.43134	0.435209	0.440707	0.440392	0.446206	0.454683	0.461151	0.460679	0.466356	0.472033	0.473731	0.479872	0.484705	0.484658	0.490042	0.500396	0.500015	0.500877	0.508415	0.51448	0.513094
Mal	CAR	You	2	0.25608	0.255395	0.255271	0.257652	0.262922	0.269507	0.277396	0.287537	0.296533	0.297843	0.310091	0.314086	0.323125	0.329598	0.338455	0.341846	0.345694	0.34969	0.353795	0.356003	0.359866	0.369731	0.375955	0.378321	0.382456	0.386766	0.392176	0.398539	0.403086	0.406629	0.40919	0.416281	0.418947	0.424763	0.426679	0.436022	0.435974	0.442406	0.449805	0.451285	0.456923	0.462561	0.460905	0.470557	0.474378	0.482498
Mal	CAR	You	3	0.336967	0.345154	0.354894	0.360056	0.366177	0.366847	0.371515	0.376809	0.378348	0.386685	0.396302	0.400263	0.403371	0.411273	0.416052	0.423048	0.420055	0.429875	0.43497	0.444166	0.443993	0.445594	0.449254	0.456219	0.462268	0.466471	0.470277	0.473883	0.481376	0.485714	0.488663	0.492882	0.495479	0.502683	0.509744	0.513472	0.515326	0.517649	0.522655	0.526427	0.531458	0.534759	0.536489	0.538245	0.546002	0.545033
Mal	CAR	You	4	0.315767	0.313644	0.321449	0.324759	0.323842	0.334636	0.332643	0.33787	0.344251	0.348892	0.358135	0.360543	0.365509	0.371974	0.382548	0.385661	0.384367	0.392835	0.395372	0.399102	0.404827	0.415331	0.419332	0.425672	0.426064	0.430166	0.438433	0.443378	0.448493	0.453649	0.45591	0.458616	0.466082	0.473113	0.480599	0.480181	0.489221	0.490017	0.494539	0.501678	0.506695	0.512084	0.517252	0.517289	0.524446	0.530189
Mal	CAR	You	5	0.288488	0.29273	0.297738	0.307838	0.316719	0.317069	0.320858	0.331151	0.330144	0.336218	0.344819	0.355369	0.36344	0.363411	0.376605	0.371237	0.374965	0.376327	0.384455	0.391639	0.392975	0.39307	0.404311	0.406574	0.406892	0.407116	0.413761	0.418116	0.419586	0.427956	0.432725	0.435557	0.436274	0.443643	0.450078	0.458581	0.462263	0.468983	0.469539	0.473999	0.481847	0.483908	0.487134	0.498246	0.502308	0.505678
Mal	CAR	You	6	0.33349	0.331162	0.33551	0.33695	0.351352	0.350682	0.356253	0.364463	0.369114	0.376963	0.37735	0.384029	0.390845	0.396944	0.405191	0.407251	0.404624	0.413012	0.419545	0.416547	0.427918	0.429743	0.434449	0.442148	0.444607	0.444811	0.451142	0.457722	0.457298	0.463656	0.470696	0.475468	0.4778	0.487978	0.495237	0.493985	0.49809	0.510311	0.51873	0.522749	0.523899	0.533609	0.535475	0.543199	0.544027	0.547782
Mal	CAR	You	7	0.439145	0.434324	0.443644	0.451443	0.448695	0.452107	0.451518	0.456057	0.460218	0.466604	0.476984	0.482589	0.479715	0.485125	0.486519	0.492309	0.494764	0.492696	0.504037	0.49578	0.511485	0.509544	0.512329	0.529588	0.524229	0.526486	0.531108	0.538934	0.540415	0.545339	0.547896	0.557712	0.553886	0.559822	0.562427	0.568438	0.574123	0.582189	0.586638	0.580177	0.589319	0.59831	0.594692	0.600302	0.603483	0.612289
Mal	E50	Old	1	0.270171	0.270433	0.272743	0.278409	0.28213	0.28268	0.283706	0.297916	0.30001	0.308676	0.310929	0.317846	0.32111	0.328211	0.331633	0.337826	0.340762	0.343793	0.346816	0.351199	0.354918	0.360448	0.360857	0.372116	0.372521	0.378747	0.380925	0.38301	0.389944	0.394157	0.400054	0.398552	0.406041	0.409883	0.422324	0.420556	0.429559	0.434632	0.44016	0.442088	0.448004	0.45473	0.45626	0.465799	0.468507	0.475668
Mal	E50	Old	2	0.304451	0.292214	0.295395	0.312127	0.315576	0.336215	0.355187	0.378074	0.393264	0.406533	0.426426	0.433639	0.440312	0.448646	0.45641	0.465747	0.465508	0.472381	0.485133	0.486201	0.493616	0.493532	0.50293	0.509806	0.512835	0.514412	0.521215	0.529873	0.531047	0.5359	0.538844	0.544881	0.540592	0.549483	0.547515	0.553121	0.554621	0.564453	0.558724	0.56952	0.568261	0.570017	0.575113	0.576926	0.573682	0.585959
Mal	E50	Old	3	0.234079	0.23264	0.234263	0.245924	0.261628	0.270253	0.291574	0.299157	0.316431	0.333873	0.346165	0.361448	0.374506	0.386383	0.394004	0.406143	0.410965	0.424256	0.434441	0.441099	0.444403	0.448097	0.461543	0.465443	0.474661	0.474655	0.483032	0.48243	0.491294	0.495617	0.499714	0.503161	0.510989	0.514117	0.51268	0.518096	0.526268	0.527667	0.524524	0.530382	0.534814	0.540647	0.540554	0.545351	0.54787	0.552748
Mal	E50	Old	4	0.296277	0.306111	0.311347	0.333843	0.339061	0.354622	0.374601	0.379354	0.394296	0.397332	0.408949	0.419681	0.421139	0.429307	0.431721	0.443352	0.436461	0.446394	0.455304	0.460832	0.465053	0.470085	0.470273	0.474106	0.478	0.486597	0.481712	0.48692	0.49711	0.501206	0.505453	0.506857	0.511598	0.513542	0.518849	0.519973	0.528606	0.537232	0.530461	0.5399	0.546604	0.543863	0.550759	0.549371	0.556116	0.550532
Mal	E50	Old	5	0.378967	0.384656	0.384498	0.395611	0.387187	0.39986	0.399432	0.409721	0.406013	0.410308	0.413366	0.409966	0.411429	0.411821	0.404371	0.403036	0.406926	0.406667	0.406959	0.409875	0.415137	0.414679	0.416243	0.421301	0.423894	0.425653	0.430806	0.437517	0.43446	0.439954	0.441529	0.453826	0.45663	0.460339	0.468104	0.473356	0.478179	0.479135	0.489412	0.496955	0.502695	0.507726	0.516078	0.52463	0.528709	0.53205
Mal	E50	Old	6	0.200897	0.193766	0.198967	0.197802	0.206579	0.222104	0.232968	0.238473	0.248064	0.263583	0.269205	0.280899	0.287699	0.297717	0.309834	0.316421	0.325807	0.335562	0.349383	0.353445	0.359424	0.367247	0.376962	0.385356	0.389111	0.393918	0.395575	0.409612	0.408231	0.415361	0.421436	0.41906	0.427289	0.433763	0.434557	0.431721	0.441996	0.444201	0.445704	0.4563	0.454408	0.461626	0.459805	0.463007	0.469685	0.469246
Mal	E50	Old	7	0.22077	0.209466	0.213877	0.20421	0.211884	0.206762	0.212263	0.217529	0.224938	0.226795	0.232306	0.244901	0.245962	0.250867	0.261839	0.265169	0.268643	0.274067	0.28037	0.289974	0.2961	0.298303	0.303056	0.30908	0.315933	0.318857	0.322899	0.32539	0.332056	0.335551	0.33899	0.344802	0.350089	0.352678	0.358833	0.361051	0.367681	0.370905	0.373551	0.376399	0.382192	0.385626	0.389604	0.391772	0.395173	0.400352
Mal	E50	Old	9	0.269293	0.260693	0.261835	0.260305	0.262332	0.260945	0.274397	0.279721	0.281946	0.296592	0.306486	0.315366	0.323065	0.334802	0.340862	0.349658	0.355085	0.364401	0.375159	0.380651	0.386554	0.392868	0.398735	0.404254	0.412284	0.41541	0.420755	0.426976	0.430497	0.434737	0.441937	0.445159	0.443079	0.4541	0.455808	0.461072	0.464939	0.468345	0.47072	0.471972	0.478728	0.483118	0.486597	0.487851	0.490366	0.494316
Mal	E50	Old	10	0.278869	0.280622	0.283447	0.287662	0.293062	0.293198	0.294251	0.305449	0.311128	0.315745	0.330527	0.335541	0.338898	0.34816	0.349518	0.357209	0.362077	0.362661	0.369222	0.369433	0.380078	0.381174	0.380838	0.384304	0.390107	0.393037	0.399368	0.401509	0.40597	0.409543	0.412302	0.415246	0.419494	0.424732	0.423946	0.433526	0.43384	0.441547	0.44554	0.449035	0.456603	0.453141	0.464594	0.471193	0.475675	0.47878
Mal	E50	Old	11	0.305636	0.298157	0.284984	0.277138	0.272103	0.273943	0.279855	0.276131	0.275749	0.278707	0.282436	0.282837	0.288719	0.291762	0.296773	0.299725	0.303758	0.302961	0.309441	0.310557	0.318262	0.32261	0.323464	0.327399	0.333288	0.343447	0.3452	0.353287	0.349658	0.358408	0.357224	0.367176	0.372988	0.38007	0.384829	0.387411	0.393493	0.400824	0.406811	0.41188	0.415628	0.421086	0.431042	0.431914	0.443225	0.442251
Mal	E50	You	1	0.287868	0.272225	0.282313	0.287523	0.297735	0.300379	0.30799	0.315954	0.326497	0.344533	0.363813	0.374975	0.391103	0.40136	0.415808	0.422591	0.429486	0.432622	0.444558	0.451921	0.461079	0.468292	0.477815	0.481657	0.491131	0.492757	0.499441	0.501491	0.505081	0.510564	0.511383	0.519766	0.525722	0.528944	0.531652	0.536809	0.541767	0.546144	0.54859	0.551151	0.553263	0.55678	0.558384	0.566032	0.567736	0.571848
Mal	E50	You	2	0.327508	0.335588	0.335118	0.338661	0.340087	0.338828	0.340553	0.348098	0.35639	0.36182	0.36402	0.374387	0.374438	0.370237	0.379082	0.380508	0.380409	0.39001	0.391276	0.395531	0.401005	0.400255	0.404134	0.410817	0.412543	0.42123	0.420616	0.427422	0.434547	0.438625	0.443634	0.4491	0.453883	0.459131	0.467996	0.46907	0.475356	0.484715	0.489314	0.498763	0.50059	0.510111	0.518745	0.523187	0.529243	0.53355
Mal	E50	You	3	0.246541	0.242363	0.241002	0.241507	0.251715	0.25815	0.272477	0.284007	0.299129	0.310264	0.329553	0.341025	0.360179	0.368413	0.376627	0.388762	0.396084	0.405164	0.411971	0.417218	0.42189	0.427156	0.431227	0.442013	0.445043	0.446595	0.4538	0.455417	0.456628	0.464954	0.467814	0.475701	0.473214	0.487089	0.489674	0.492111	0.49574	0.500808	0.502475	0.507294	0.512648	0.518851	0.520624	0.526954	0.52954	0.536458
Mal	E50	You	4	0.309079	0.306301	0.310295	0.309047	0.318311	0.331878	0.340546	0.344896	0.35827	0.369109	0.3712	0.384474	0.388923	0.394889	0.404459	0.413115	0.41335	0.423879	0.427286	0.43576	0.441217	0.444123	0.455741	0.465899	0.464205	0.471598	0.478859	0.487261	0.484398	0.49682	0.493683	0.503023	0.505306	0.508726	0.519193	0.520261	0.52492	0.529283	0.534091	0.540049	0.54759	0.550881	0.555745	0.557824	0.55827	0.566391
Mal	E50	You	5	0.222615	0.219892	0.211315	0.218081	0.221532	0.225565	0.231839	0.246807	0.254054	0.263936	0.279641	0.284522	0.297744	0.302041	0.310173	0.318774	0.322526	0.332323	0.336254	0.340523	0.345372	0.345945	0.356699	0.360702	0.365665	0.371274	0.373913	0.376194	0.380858	0.382698	0.38716	0.394752	0.398596	0.406818	0.407609	0.412127	0.419962	0.418813	0.426013	0.4335	0.433784	0.442061	0.440668	0.453204	0.456176	0.462764
Mal	E50	You	6	0.292751	0.292775	0.293863	0.296478	0.296799	0.303643	0.312461	0.315889	0.321566	0.328323	0.334575	0.340477	0.345614	0.352394	0.352378	0.361146	0.357756	0.363937	0.366742	0.373136	0.379618	0.380097	0.386219	0.388454	0.389306	0.395494	0.399149	0.404956	0.406157	0.411351	0.417151	0.42122	0.423679	0.432441	0.44102	0.442033	0.445324	0.454068	0.458235	0.465865	0.467548	0.471167	0.47608	0.482328	0.487038	0.492692
Mal	E50	You	7	0.301528	0.302501	0.298558	0.312569	0.314607	0.326536	0.336463	0.346465	0.353114	0.365634	0.376056	0.385315	0.40551	0.413219	0.422492	0.431004	0.437347	0.443567	0.453642	0.464005	0.465735	0.471583	0.480165	0.487774	0.494838	0.49309	0.493887	0.503275	0.516355	0.515361	0.51971	0.51865	0.529143	0.534161	0.535439	0.53784	0.539126	0.544149	0.547711	0.55314	0.557174	0.560902	0.557577	0.561634	0.56878	0.570096
Mal	E50	You	8	0.317157	0.323303	0.315814	0.317921	0.323869	0.326133	0.329814	0.331458	0.338634	0.340225	0.341417	0.348237	0.354566	0.354087	0.358568	0.361267	0.365276	0.363544	0.369277	0.3722	0.375728	0.380849	0.384876	0.390002	0.393818	0.397283	0.401756	0.406266	0.411862	0.419046	0.422787	0.426092	0.436722	0.43796	0.447966	0.453926	0.459899	0.466912	0.472929	0.480325	0.487356	0.49503	0.500535	0.506002	0.51016	0.517339
Mal	E70	Old	1	0.359882	0.364098	0.373861	0.381741	0.390123	0.396648	0.40535	0.408153	0.411194	0.419643	0.425543	0.427499	0.435002	0.438575	0.443529	0.447956	0.454537	0.455505	0.458839	0.46359	0.470483	0.474057	0.481294	0.480801	0.486877	0.493763	0.497166	0.501034	0.501866	0.507873	0.512619	0.517736	0.524012	0.53271	0.533375	0.535009	0.540509	0.54496	0.550491	0.558614	0.557553	0.560764	0.564301	0.574724	0.577925	0.579282
Mal	E70	Old	2	0.286303	0.290619	0.292027	0.302173	0.313235	0.316605	0.325767	0.323935	0.339031	0.343775	0.347282	0.359906	0.368424	0.372222	0.374962	0.381367	0.383582	0.390513	0.394923	0.397589	0.40208	0.406067	0.409871	0.413954	0.419056	0.421795	0.422936	0.430762	0.43291	0.435742	0.440419	0.445479	0.450122	0.453438	0.459002	0.462153	0.467081	0.474984	0.480065	0.483394	0.488064	0.495661	0.500005	0.506853	0.508593	0.512622
Mal	E70	Old	3	0.321698	0.323429	0.322622	0.327699	0.331646	0.331714	0.334406	0.337319	0.343492	0.343665	0.349742	0.352795	0.359082	0.357795	0.359316	0.367253	0.362816	0.367489	0.37031	0.37175	0.373168	0.375562	0.379716	0.38914	0.387335	0.392597	0.395708	0.397087	0.401329	0.406766	0.413841	0.418669	0.423783	0.4277	0.435334	0.441983	0.444243	0.451533	0.457204	0.460623	0.469859	0.474608	0.481388	0.486105	0.492531	0.496125
Mal	E70	Old	4	0.318914	0.326035	0.339226	0.343021	0.354114	0.36321	0.362068	0.373493	0.372491	0.378242	0.383611	0.391307	0.394139	0.400673	0.401593	0.406634	0.407902	0.413722	0.422621	0.426514	0.426222	0.430302	0.438117	0.438724	0.443704	0.449671	0.452386	0.456576	0.460776	0.461388	0.469083	0.472454	0.477879	0.481451	0.481958	0.491193	0.493929	0.498305	0.504898	0.505962	0.51172	0.5144	0.521636	0.522541	0.525824	0.530326
Mal	E70	Old	5	0.301072	0.29336	0.307622	0.309401	0.30699	0.316873	0.313653	0.322296	0.325502	0.33006	0.326921	0.335691	0.34208	0.343013	0.350424	0.353863	0.358424	0.35769	0.360613	0.365438	0.371404	0.37335	0.376698	0.380745	0.385667	0.389443	0.39256	0.398059	0.403574	0.404183	0.413291	0.410557	0.414315	0.422968	0.425426	0.428822	0.433985	0.435838	0.444888	0.44649	0.455138	0.457379	0.463321	0.468352	0.471583	0.472543
Mal	E70	Old	6	0.380121	0.385133	0.391247	0.406227	0.416831	0.423764	0.433292	0.437482	0.449724	0.453322	0.461382	0.462683	0.470261	0.46915	0.472173	0.47964	0.479117	0.480845	0.484561	0.490699	0.488679	0.49946	0.497874	0.503341	0.507279	0.513142	0.513259	0.519448	0.524799	0.525281	0.530333	0.536807	0.545594	0.547684	0.551352	0.558976	0.561721	0.562791	0.571497	0.575132	0.578145	0.584191	0.590147	0.595742	0.597589	0.598999
Mal	E70	Old	7	0.276381	0.287697	0.295642	0.292861	0.310594	0.324605	0.335276	0.345981	0.3559	0.363042	0.377083	0.387027	0.396019	0.399395	0.403365	0.412322	0.418514	0.422038	0.425345	0.426399	0.441302	0.44243	0.4447	0.454297	0.455139	0.456079	0.467356	0.464922	0.465287	0.468618	0.471202	0.484928	0.483872	0.489843	0.486991	0.497565	0.499813	0.512152	0.511979	0.512316	0.517597	0.524455	0.529002	0.53334	0.535979	0.545191
Mal	E70	You	1	0.368341	0.37314	0.370252	0.377037	0.379008	0.380275	0.386545	0.393659	0.401193	0.403613	0.410897	0.413955	0.413413	0.415853	0.419602	0.420045	0.420282	0.423452	0.424678	0.425866	0.430313	0.433841	0.435682	0.439295	0.443027	0.447349	0.448223	0.453109	0.456383	0.460173	0.46246	0.46672	0.473886	0.475725	0.480622	0.486027	0.489248	0.496707	0.50261	0.506793	0.511811	0.517915	0.523634	0.527075	0.526544	0.533863
Mal	E70	You	2	0.352473	0.355494	0.358808	0.366472	0.370022	0.375089	0.376369	0.383633	0.387957	0.392617	0.407409	0.405803	0.41124	0.411878	0.416775	0.419142	0.423941	0.425671	0.428123	0.43164	0.43293	0.437742	0.441465	0.447235	0.449395	0.455217	0.457337	0.467009	0.463781	0.469912	0.478328	0.481193	0.487638	0.496073	0.493296	0.506658	0.512038	0.512501	0.520672	0.526276	0.533398	0.539897	0.543148	0.549023	0.551469	0.554943
Mal	E70	You	3	0.3338	0.330735	0.341507	0.347321	0.362741	0.366509	0.367623	0.375738	0.382982	0.38385	0.395685	0.404952	0.40741	0.411757	0.416334	0.416709	0.429604	0.429704	0.427735	0.432496	0.442767	0.442093	0.44672	0.448903	0.453085	0.461748	0.463567	0.466764	0.472165	0.47882	0.483331	0.488686	0.493768	0.492146	0.503715	0.508468	0.512765	0.518836	0.525094	0.52911	0.538097	0.541581	0.546255	0.551125	0.560479	0.562888
Mal	E70	You	4	0.336084	0.350636	0.349721	0.357668	0.362552	0.368309	0.369232	0.376017	0.381632	0.386379	0.390959	0.393546	0.401456	0.407321	0.403032	0.411148	0.410547	0.411806	0.417757	0.418512	0.422174	0.422951	0.425966	0.431663	0.435848	0.435661	0.443035	0.446422	0.448223	0.454585	0.459704	0.461776	0.470473	0.472559	0.475901	0.483967	0.489022	0.495448	0.498652	0.502339	0.512209	0.513365	0.521959	0.526832	0.53062	0.536516
Mal	E70	You	5	0.306718	0.310429	0.31911	0.321194	0.326829	0.330126	0.333972	0.337425	0.339124	0.343251	0.345991	0.345877	0.351887	0.355438	0.353543	0.356423	0.361283	0.361924	0.363712	0.363939	0.370282	0.373817	0.374	0.379107	0.381275	0.386543	0.388615	0.391145	0.394886	0.400683	0.402789	0.410142	0.4117	0.416994	0.423691	0.426207	0.431769	0.438089	0.442356	0.447296	0.453446	0.455608	0.462408	0.467703	0.471155	0.476106
Mal	E70	You	6	0.307533	0.309796	0.300795	0.313862	0.31252	0.314138	0.316134	0.325341	0.325728	0.335167	0.335595	0.335616	0.341762	0.345339	0.347392	0.346031	0.357477	0.354386	0.356933	0.359754	0.367023	0.365905	0.372396	0.374128	0.37597	0.377403	0.387629	0.385536	0.394036	0.394176	0.401565	0.402701	0.407483	0.410725	0.420546	0.422931	0.426571	0.433894	0.441768	0.447597	0.451577	0.457933	0.46118	0.465265	0.468484	0.477879
Mal	E70	You	7	0.36842	0.369215	0.383095	0.398477	0.405299	0.410297	0.420298	0.423608	0.433135	0.438375	0.444138	0.451594	0.454413	0.455759	0.45838	0.460789	0.462482	0.463268	0.466584	0.467841	0.468913	0.473859	0.477632	0.482188	0.482292	0.487963	0.491375	0.491584	0.498272	0.503618	0.508798	0.512111	0.5156	0.517675	0.524049	0.526029	0.534103	0.539806	0.547054	0.549118	0.552147	0.555941	0.560262	0.564541	0.569711	0.576874
Mal	E70	You	8	0.301909	0.309211	0.322705	0.331881	0.343659	0.350104	0.362693	0.369209	0.381263	0.390966	0.396589	0.409376	0.417832	0.41652	0.426126	0.430088	0.430997	0.433914	0.44054	0.44169	0.448491	0.450992	0.454053	0.459825	0.464643	0.465966	0.470827	0.475552	0.480924	0.483374	0.491455	0.491709	0.499161	0.505535	0.50735	0.514487	0.517663	0.522433	0.528926	0.529287	0.538908	0.541443	0.547038	0.549496	0.554572	0.557652
Mal	E70	You	9	0.297331	0.304149	0.314199	0.324879	0.33688	0.352056	0.364747	0.378789	0.388783	0.398678	0.41419	0.423041	0.424224	0.434605	0.435797	0.44381	0.446468	0.452175	0.457197	0.460473	0.467324	0.470901	0.474096	0.476033	0.477461	0.48868	0.488265	0.494103	0.494338	0.501692	0.503775	0.508801	0.514672	0.515878	0.518283	0.523228	0.526885	0.533831	0.531908	0.538559	0.540864	0.546302	0.545416	0.546587	0.552513	0.549747
Mal	E70	You	10	0.404331	0.415462	0.426793	0.432481	0.44087	0.444045	0.450016	0.456445	0.463395	0.469346	0.475403	0.479547	0.483191	0.487168	0.48843	0.491211	0.494374	0.490245	0.499229	0.499307	0.502596	0.502557	0.504264	0.50928	0.512667	0.515688	0.519212	0.519888	0.523156	0.524215	0.529741	0.534292	0.536726	0.540124	0.543614	0.546444	0.552246	0.556708	0.559738	0.561738	0.566557	0.569402	0.574727	0.576979	0.577157	0.581418
Mal	E90	Old	1	0.347156	0.362937	0.367909	0.38575	0.384111	0.392246	0.392357	0.403484	0.409726	0.414379	0.421354	0.42357	0.438588	0.439777	0.435993	0.440591	0.44299	0.442429	0.448542	0.454765	0.45923	0.452883	0.459268	0.465511	0.469494	0.469695	0.476172	0.47964	0.483321	0.486969	0.493532	0.500365	0.507219	0.50385	0.512722	0.517132	0.520906	0.528358	0.533654	0.53246	0.541352	0.544983	0.549463	0.561478	0.558059	0.564511
Mal	E90	Old	2	0.366618	0.367834	0.373002	0.382287	0.394943	0.394534	0.398995	0.403279	0.412323	0.410024	0.421275	0.420453	0.429869	0.430978	0.43261	0.439319	0.441279	0.444285	0.442377	0.452547	0.456898	0.457788	0.465658	0.468029	0.469708	0.476935	0.480683	0.484972	0.489712	0.493754	0.496564	0.496263	0.50273	0.513513	0.514134	0.519759	0.525996	0.528845	0.531093	0.539299	0.542927	0.548407	0.552901	0.555597	0.562032	0.564246
Mal	E90	Old	3	0.327714	0.323239	0.327798	0.325717	0.324986	0.323518	0.330491	0.326653	0.337637	0.342968	0.353917	0.349229	0.357569	0.362001	0.365974	0.373215	0.371906	0.381607	0.380523	0.380825	0.384343	0.386913	0.392547	0.396767	0.399545	0.4127	0.413801	0.41478	0.418837	0.429283	0.426193	0.440177	0.437206	0.448768	0.447309	0.458047	0.459044	0.465223	0.468344	0.475256	0.482998	0.484971	0.486167	0.496874	0.496382	0.49954
Mal	E90	Old	4	0.338127	0.332779	0.346084	0.350805	0.348068	0.355241	0.361889	0.36646	0.368704	0.378649	0.382516	0.387754	0.386761	0.395239	0.399566	0.396042	0.399938	0.407632	0.40906	0.413407	0.414796	0.421156	0.421399	0.429394	0.43073	0.432783	0.437952	0.444953	0.445989	0.453782	0.455569	0.46108	0.463332	0.467229	0.47473	0.478324	0.484339	0.491337	0.497706	0.495421	0.500795	0.507331	0.510132	0.513889	0.518453	0.525401
Mal	E90	Old	5	0.302934	0.302195	0.310415	0.322432	0.322015	0.329816	0.330624	0.340182	0.341873	0.348873	0.360971	0.36514	0.364467	0.3763	0.379754	0.378991	0.384139	0.384194	0.391178	0.392208	0.393303	0.396902	0.399169	0.407455	0.407447	0.413328	0.416548	0.421886	0.424127	0.429229	0.432252	0.438224	0.440973	0.448042	0.454355	0.454645	0.459353	0.462421	0.468809	0.473797	0.479263	0.485916	0.49108	0.491784	0.495763	0.500119
Mal	E90	You	1	0.359697	0.352475	0.360677	0.368464	0.378794	0.382328	0.400773	0.412121	0.412026	0.42425	0.426726	0.438419	0.4395	0.448582	0.449173	0.451966	0.461424	0.458532	0.467235	0.469269	0.478727	0.479391	0.47824	0.485892	0.48773	0.494447	0.49882	0.496273	0.506236	0.505735	0.512261	0.521052	0.526932	0.530369	0.537849	0.540021	0.536641	0.546591	0.553541	0.555125	0.564495	0.563862	0.573502	0.578432	0.582271	0.585181
Mal	E90	You	2	0.402227	0.406548	0.425595	0.441488	0.447476	0.457065	0.458683	0.466493	0.46912	0.480919	0.483303	0.494106	0.499878	0.502952	0.508994	0.514553	0.517491	0.524366	0.522844	0.531353	0.531683	0.539886	0.543109	0.544732	0.551337	0.554936	0.56116	0.562803	0.565285	0.56799	0.577766	0.576382	0.586985	0.592376	0.594093	0.601783	0.60278	0.612633	0.616968	0.622913	0.620308	0.631057	0.629035	0.637369	0.637935	0.641
Mal	E90	You	3	0.300875	0.299124	0.303546	0.309222	0.313127	0.306887	0.306785	0.303001	0.315462	0.315999	0.317165	0.316762	0.322097	0.326011	0.328111	0.329511	0.33392	0.340026	0.338501	0.338355	0.337919	0.346586	0.344686	0.347771	0.349779	0.35818	0.356832	0.367985	0.365995	0.369997	0.378179	0.383928	0.39065	0.390256	0.398044	0.398391	0.40767	0.414313	0.422571	0.421671	0.429807	0.43746	0.439914	0.449356	0.453095	0.456216
Mal	E90	You	4	0.317514	0.317012	0.319768	0.323141	0.331498	0.328307	0.33983	0.342662	0.348078	0.356186	0.361767	0.366126	0.372594	0.376297	0.38687	0.384365	0.39039	0.397214	0.394672	0.399003	0.403025	0.405951	0.408469	0.415148	0.420274	0.423514	0.421962	0.427818	0.432121	0.436214	0.441241	0.445213	0.451455	0.454555	0.462159	0.464344	0.470075	0.475046	0.479087	0.489948	0.48976	0.495077	0.500588	0.504694	0.508557	0.513195
Mal	E90	You	5	0.374966	0.379336	0.376758	0.386327	0.398653	0.402956	0.405914	0.411607	0.419517	0.432768	0.428408	0.438973	0.446393	0.443621	0.450503	0.446875	0.451976	0.455775	0.462531	0.468421	0.469939	0.471442	0.480229	0.483185	0.487752	0.493351	0.493636	0.497452	0.506179	0.506355	0.512552	0.513435	0.52596	0.533589	0.53059	0.531414	0.542769	0.547848	0.555435	0.554696	0.553953	0.568355	0.565924	0.576633	0.579531	0.580376
Mal	E90	You	6	0.374352	0.370813	0.385165	0.401859	0.407922	0.412414	0.422802	0.421651	0.427214	0.433921	0.437587	0.447115	0.45224	0.456515	0.461242	0.462633	0.460105	0.46095	0.461038	0.464619	0.47289	0.473507	0.472061	0.475922	0.485969	0.483281	0.494046	0.497633	0.501487	0.503692	0.51101	0.513513	0.51562	0.52486	0.531415	0.540145	0.539972	0.548862	0.55376	0.562686	0.568557	0.569817	0.576524	0.583173	0.583657	0.589677
Mal	E90	You	7	0.358013	0.365416	0.376574	0.384487	0.387178	0.394184	0.397418	0.409434	0.406537	0.415052	0.422777	0.422406	0.428689	0.426763	0.434408	0.440348	0.440427	0.446019	0.445993	0.446325	0.447789	0.452434	0.456022	0.458568	0.464353	0.469933	0.471039	0.473789	0.480249	0.484896	0.489984	0.495442	0.500989	0.511311	0.512398	0.52049	0.525626	0.534035	0.539729	0.54632	0.551622	0.55428	0.559658	0.570886	0.576304	0.579645
Mal	FRE	Old	1	0.39273	0.401585	0.415871	0.429867	0.442488	0.456582	0.458069	0.464606	0.473068	0.489393	0.497648	0.504527	0.513352	0.517472	0.522877	0.523634	0.534993	0.529551	0.536238	0.537508	0.549434	0.547979	0.554128	0.561696	0.560474	0.56525	0.572887	0.575441	0.581231	0.583295	0.596418	0.590055	0.600156	0.606572	0.605566	0.611454	0.618478	0.625027	0.633832	0.634833	0.634677	0.640243	0.65193	0.649321	0.65003	0.655109
Mal	FRE	Old	2	0.390446	0.398935	0.408532	0.418932	0.425842	0.431684	0.441088	0.449336	0.447353	0.459168	0.466903	0.467953	0.478948	0.4792	0.49113	0.480092	0.487425	0.490559	0.492398	0.498365	0.504079	0.50227	0.513692	0.511887	0.516921	0.523724	0.525439	0.527182	0.530087	0.537482	0.535829	0.542423	0.545479	0.55584	0.555776	0.558919	0.566517	0.574048	0.576938	0.576617	0.587541	0.590071	0.59212	0.598026	0.605166	0.60871
Mal	FRE	Old	3	0.351085	0.358273	0.362905	0.376587	0.383598	0.390898	0.40485	0.405511	0.412839	0.424121	0.431735	0.441952	0.450264	0.454765	0.455299	0.4533	0.459487	0.461878	0.464017	0.465786	0.473107	0.469927	0.479992	0.482514	0.486542	0.490126	0.49512	0.499026	0.506014	0.512609	0.513418	0.52051	0.523168	0.530966	0.535166	0.543009	0.544288	0.55077	0.557755	0.563864	0.566717	0.573532	0.580111	0.588492	0.5884	0.593359
Mal	FRE	Old	4	0.335021	0.345004	0.346899	0.357399	0.369597	0.373041	0.373914	0.383247	0.394226	0.4037	0.409155	0.41794	0.417126	0.424241	0.428491	0.435251	0.433114	0.438762	0.442107	0.44511	0.447209	0.453869	0.4642	0.462902	0.467827	0.471756	0.470017	0.479792	0.481399	0.487968	0.494812	0.500018	0.50586	0.509155	0.519965	0.522169	0.530496	0.534571	0.536992	0.547452	0.552743	0.555139	0.561932	0.567463	0.574157	0.576006
Mal	FRE	Old	5	0.389264	0.410788	0.420571	0.428017	0.440572	0.448506	0.46392	0.470426	0.476164	0.483355	0.491954	0.504092	0.510323	0.508803	0.510392	0.515058	0.519432	0.513732	0.522047	0.523655	0.527846	0.529325	0.533762	0.538931	0.546392	0.546668	0.549826	0.556895	0.559995	0.563175	0.56484	0.570228	0.579362	0.583873	0.587218	0.588991	0.596063	0.60197	0.610292	0.609096	0.615025	0.619084	0.62591	0.628633	0.635011	0.635317
Mal	FRE	Old	6	0.390369	0.409929	0.419757	0.431078	0.447189	0.450072	0.458015	0.461823	0.466799	0.473833	0.482022	0.487047	0.489736	0.489738	0.49451	0.497616	0.499722	0.497858	0.49958	0.506263	0.50746	0.510812	0.511331	0.512675	0.526087	0.523849	0.525786	0.533303	0.534109	0.539706	0.541963	0.546657	0.555839	0.559448	0.56331	0.566992	0.575184	0.585547	0.582756	0.58962	0.59325	0.602931	0.607124	0.614621	0.615715	0.620924
Mal	FRE	You	1	0.367688	0.367296	0.369127	0.375747	0.378844	0.381964	0.385961	0.387313	0.394334	0.403828	0.403458	0.407346	0.414222	0.414669	0.41678	0.424475	0.424007	0.429591	0.429782	0.439698	0.436273	0.445052	0.44692	0.454225	0.454068	0.456737	0.463021	0.468205	0.462503	0.477559	0.473843	0.480113	0.484485	0.491679	0.497017	0.498649	0.508563	0.508274	0.509728	0.525054	0.522546	0.530004	0.535483	0.543084	0.541168	0.544987
Mal	FRE	You	2	0.341986	0.35686	0.361541	0.37209	0.377773	0.392439	0.394506	0.406199	0.412757	0.419454	0.42428	0.437671	0.438074	0.44127	0.439373	0.439542	0.446747	0.446953	0.451532	0.455826	0.459572	0.459195	0.464843	0.465236	0.469456	0.469865	0.471202	0.481054	0.478304	0.48373	0.484169	0.487588	0.491419	0.501549	0.505655	0.504947	0.514502	0.51398	0.519005	0.526415	0.530976	0.535656	0.543042	0.540983	0.543683	0.547901
Mal	FRE	You	3	0.27698	0.272478	0.281508	0.277163	0.278265	0.283093	0.279408	0.285062	0.294646	0.289178	0.300713	0.299481	0.312988	0.311714	0.318821	0.323366	0.317014	0.324378	0.330256	0.331635	0.33272	0.333307	0.334447	0.338903	0.349574	0.353762	0.351493	0.363803	0.367353	0.376062	0.375684	0.385689	0.383124	0.397802	0.404327	0.407019	0.416602	0.412265	0.426774	0.434557	0.439852	0.443576	0.452434	0.452946	0.457094	0.459988
Mal	FRE	You	4	0.335844	0.333578	0.335231	0.343273	0.354039	0.352834	0.353468	0.360493	0.362312	0.36331	0.377226	0.38269	0.384588	0.38902	0.393793	0.389156	0.398241	0.397163	0.398248	0.404567	0.406796	0.412441	0.417064	0.422415	0.430116	0.429833	0.426785	0.44104	0.446055	0.444814	0.456257	0.46064	0.461058	0.468725	0.470867	0.484061	0.485441	0.492932	0.49891	0.504149	0.511172	0.514208	0.521231	0.524543	0.524621	0.536472
Mal	FRE	You	5	0.34939	0.348499	0.352246	0.361707	0.375946	0.374389	0.37891	0.37876	0.38126	0.39366	0.400698	0.404064	0.416739	0.419316	0.419244	0.422177	0.42886	0.435231	0.434907	0.433065	0.444402	0.447531	0.455566	0.455008	0.460484	0.463875	0.473624	0.473672	0.480224	0.48488	0.489302	0.495162	0.502553	0.504563	0.514609	0.517284	0.52088	0.53419	0.539106	0.540768	0.548719	0.55585	0.560953	0.557394	0.57285	0.571564
Mal	FRE	You	6	0.417336	0.432173	0.438314	0.439772	0.453262	0.448509	0.460002	0.46719	0.465382	0.475517	0.48146	0.49356	0.499043	0.498863	0.503568	0.50694	0.506717	0.509033	0.516656	0.523276	0.522691	0.52916	0.53278	0.544664	0.53987	0.54484	0.554041	0.557828	0.556722	0.559193	0.564588	0.573333	0.573493	0.579496	0.576803	0.590791	0.596582	0.598612	0.605646	0.610978	0.611331	0.622691	0.626442	0.626933	0.630498	0.632611
Mal	FRE	You	7	0.386318	0.394225	0.395337	0.418353	0.424771	0.428813	0.423122	0.433188	0.4367	0.448643	0.451438	0.461033	0.459599	0.468747	0.46918	0.475614	0.481041	0.480683	0.48077	0.486719	0.48837	0.488415	0.495579	0.502542	0.501536	0.506678	0.512036	0.518748	0.517913	0.525647	0.531559	0.53726	0.542935	0.545694	0.546248	0.557581	0.560177	0.56951	0.571394	0.578615	0.584814	0.589275	0.594499	0.599274	0.611547	0.610084
[truncated: 175 more columns]
