# Supplementary material for: Using proximal remote sensing in non-invasive phenotyping of invertebrates
Source: PLoS One. 2017 May 4;12(5):e0176392. doi: 10.1371/journal.pone.0176392 (PMC5417510; doi:10.1371/journal.pone.0176392)
Supplement: S4 Table — Fem: female; Mal: male; E50: killed in 50% ethanol; E70: killed in 70% ethanol; E90: killed in 90% ethanol; B10-230: spectral band 10 to band 230. (XLS) [file pone.0176392.s004.xls]

## Sheet: aaa
SEX	REP	TRT	B10	B11	B12	B13	B14	B15	B16	B17	B18	B19	B20	B21	B22	B23	B24	B25	B26	B27	B28	B29	B30	B31	B32	B33	B34	B35	B36	B37	B38	B39	B40	B41	B42	B43	B44	B45	B46	B47	B48	B49	B50	B51	B52	B53	B54	B55	B56
Fem	1	E50	0.158376	0.160955	0.165046	0.167144	0.168096	0.166518	0.164849	0.163483	0.162179	0.161839	0.160752	0.159806	0.158835	0.15746	0.156163	0.153609	0.151925	0.150726	0.148942	0.147725	0.146271	0.146456	0.145227	0.144686	0.145482	0.145467	0.146157	0.146404	0.147759	0.149347	0.151045	0.153003	0.154857	0.157577	0.160692	0.163461	0.1656	0.168488	0.171058	0.174003	0.176683	0.179149	0.181541	0.183734	0.186654	0.188996	0.19027
Fem	1	E70	0.159429	0.159524	0.160472	0.160083	0.158328	0.155811	0.154093	0.150843	0.149059	0.148033	0.146574	0.145565	0.143591	0.142251	0.140132	0.137751	0.136107	0.13488	0.132617	0.131054	0.129792	0.129519	0.127859	0.127084	0.128191	0.128463	0.128375	0.12869	0.130319	0.132514	0.134325	0.136308	0.138982	0.142117	0.144925	0.14796	0.150909	0.154457	0.158327	0.161642	0.163999	0.166913	0.169785	0.172465	0.175625	0.17835	0.180789
Fem	1	E90	0.168372	0.166471	0.166296	0.166006	0.163728	0.161364	0.159372	0.157214	0.156056	0.15431	0.152867	0.152463	0.14997	0.148562	0.146745	0.143738	0.141822	0.140043	0.138183	0.135428	0.134683	0.13324	0.131954	0.130849	0.131023	0.13127	0.131824	0.131338	0.132845	0.134655	0.136465	0.138399	0.14121	0.144162	0.147313	0.150068	0.153202	0.156722	0.160537	0.163726	0.166159	0.168798	0.172057	0.175352	0.178242	0.179901	0.182511
Fem	2	E50	0.156904	0.156899	0.159324	0.161095	0.160202	0.158956	0.157453	0.155352	0.153356	0.153039	0.151825	0.150009	0.149574	0.14715	0.144456	0.141629	0.140598	0.137251	0.135623	0.133362	0.131912	0.131005	0.129793	0.128154	0.12802	0.128154	0.127737	0.128254	0.129434	0.131039	0.132398	0.133939	0.136125	0.138422	0.141215	0.143539	0.145983	0.14885	0.152128	0.154343	0.156854	0.158801	0.161198	0.16384	0.166497	0.168255	0.170458
Fem	2	E70	0.158423	0.159369	0.159547	0.160719	0.159182	0.156782	0.154833	0.152858	0.151396	0.151656	0.15137	0.149033	0.148282	0.147033	0.145116	0.142006	0.140199	0.138725	0.137248	0.135407	0.134175	0.132968	0.132466	0.131735	0.131876	0.132397	0.132809	0.132903	0.135122	0.137107	0.139276	0.141352	0.144079	0.147041	0.150645	0.153662	0.156753	0.16015	0.163427	0.166849	0.170218	0.172592	0.175593	0.17887	0.182638	0.185186	0.187225
Fem	2	E90	0.158713	0.155982	0.156384	0.155833	0.154158	0.153634	0.152456	0.151713	0.150766	0.1507	0.15023	0.149968	0.149274	0.148797	0.14656	0.144735	0.144103	0.142088	0.140575	0.138959	0.137942	0.138174	0.136793	0.136763	0.137188	0.138173	0.138702	0.140342	0.142371	0.145344	0.14761	0.151088	0.1543	0.158713	0.163167	0.166807	0.170478	0.175754	0.180481	0.183892	0.187759	0.191705	0.195368	0.199796	0.202913	0.206469	0.209076
Fem	3	E50	0.151366	0.151892	0.153387	0.154569	0.154302	0.153346	0.151874	0.150665	0.149211	0.14935	0.148476	0.147401	0.146511	0.144306	0.14219	0.139839	0.13752	0.135516	0.133185	0.131044	0.130005	0.128653	0.126871	0.1261	0.125794	0.125299	0.125314	0.125109	0.126027	0.127458	0.129082	0.130525	0.132336	0.134659	0.137319	0.139708	0.142288	0.144565	0.146965	0.149619	0.151323	0.152954	0.155248	0.157398	0.159419	0.161332	0.162701
Fem	3	E70	0.166065	0.165057	0.165997	0.164805	0.163763	0.161609	0.160683	0.159676	0.158421	0.158207	0.158069	0.156896	0.156601	0.15546	0.153824	0.152082	0.150653	0.149204	0.147449	0.146021	0.145478	0.145116	0.144247	0.143872	0.144071	0.145224	0.145423	0.146207	0.147628	0.150502	0.153244	0.155444	0.158115	0.16177	0.16528	0.168749	0.171759	0.174854	0.178374	0.181695	0.184706	0.186824	0.189559	0.192734	0.195597	0.198088	0.200825
Fem	3	E90	0.161546	0.158174	0.1584	0.156494	0.15562	0.153852	0.152845	0.149196	0.148612	0.146905	0.145998	0.144099	0.143701	0.141877	0.139125	0.137242	0.134713	0.132415	0.130318	0.128236	0.127037	0.125213	0.12429	0.123755	0.123612	0.124401	0.123733	0.124328	0.126027	0.12781	0.129749	0.131567	0.134458	0.137454	0.141024	0.143867	0.146577	0.150178	0.154469	0.157808	0.160343	0.16347	0.165824	0.169848	0.172219	0.174727	0.177305
Fem	4	E50	0.15186	0.15165	0.152845	0.153529	0.151378	0.148633	0.146086	0.143608	0.141167	0.139133	0.137788	0.135196	0.133565	0.130498	0.127338	0.124986	0.121069	0.119114	0.115981	0.112989	0.111329	0.109457	0.106832	0.105845	0.104694	0.104052	0.10366	0.103272	0.103972	0.104976	0.105852	0.106771	0.108119	0.110886	0.11329	0.115015	0.1167	0.119418	0.121927	0.124278	0.125835	0.12797	0.129793	0.131574	0.133809	0.135173	0.136753
Fem	4	E70	0.155077	0.154462	0.154237	0.155292	0.15402	0.152186	0.151482	0.149898	0.14848	0.148451	0.14859	0.147228	0.145383	0.144947	0.14298	0.140346	0.138378	0.136758	0.134547	0.132853	0.13139	0.131184	0.129942	0.128926	0.129356	0.129483	0.130097	0.130922	0.132602	0.134874	0.137483	0.139542	0.142695	0.146181	0.149961	0.153731	0.15657	0.160419	0.164292	0.16796	0.171077	0.174132	0.177028	0.180895	0.183568	0.186701	0.189156
Fem	4	E90	0.153739	0.1523	0.153445	0.152674	0.152152	0.151829	0.150513	0.149968	0.149379	0.149017	0.148538	0.147929	0.147552	0.146614	0.144828	0.143112	0.1416	0.139963	0.137643	0.137431	0.137067	0.135943	0.135034	0.135169	0.135485	0.136074	0.136858	0.137834	0.140032	0.142196	0.144527	0.14723	0.150231	0.154434	0.157798	0.16075	0.164517	0.168491	0.172145	0.175031	0.177919	0.180916	0.184257	0.187597	0.190195	0.192408	0.194969
Fem	5	E50	0.151575	0.151166	0.151907	0.151685	0.1501	0.148782	0.146573	0.144318	0.143206	0.141777	0.140936	0.138792	0.13782	0.135625	0.133129	0.129949	0.128311	0.125659	0.12314	0.121262	0.119518	0.118372	0.116566	0.115551	0.115163	0.115413	0.114775	0.115103	0.116537	0.117672	0.11921	0.120914	0.123211	0.126671	0.129351	0.13145	0.134387	0.137823	0.140832	0.143605	0.145847	0.148295	0.150495	0.153713	0.155988	0.157931	0.160341
Fem	5	E70	0.164425	0.164181	0.166227	0.167088	0.166315	0.165987	0.165835	0.164507	0.164498	0.165483	0.16504	0.164755	0.165158	0.164038	0.162288	0.16095	0.159724	0.158865	0.157364	0.156383	0.156339	0.156681	0.155778	0.155468	0.157483	0.158777	0.160036	0.161884	0.164676	0.168091	0.170877	0.174588	0.178728	0.184173	0.188581	0.193578	0.197639	0.202669	0.207853	0.212369	0.216526	0.219829	0.223958	0.229032	0.232881	0.236986	0.24036
Fem	5	E90	0.15402	0.152812	0.154207	0.152869	0.15178	0.151079	0.148732	0.145955	0.145376	0.143461	0.141985	0.140461	0.1388	0.136155	0.134124	0.131785	0.129586	0.12716	0.124537	0.1233	0.121757	0.119805	0.118737	0.118054	0.1172	0.117101	0.117217	0.11717	0.118444	0.11941	0.119999	0.121428	0.123635	0.1261	0.127659	0.130077	0.132151	0.134576	0.137472	0.138742	0.141043	0.143032	0.145488	0.147268	0.148899	0.150899	0.152378
Fem	6	E50	0.153211	0.15199	0.151943	0.151432	0.148391	0.146217	0.143541	0.140152	0.138449	0.137422	0.135208	0.13298	0.131441	0.129073	0.125404	0.122995	0.120876	0.117949	0.114761	0.112807	0.110921	0.109079	0.107175	0.105923	0.105583	0.105121	0.104314	0.104788	0.105556	0.107112	0.107905	0.108613	0.111068	0.113521	0.115848	0.117793	0.120281	0.122961	0.125464	0.128147	0.130041	0.131933	0.133874	0.13713	0.139147	0.140828	0.142116
Fem	6	E70	0.152708	0.152843	0.156388	0.157258	0.157078	0.156644	0.155591	0.153971	0.153778	0.153384	0.152271	0.152018	0.150564	0.149223	0.146685	0.145317	0.142814	0.141385	0.138749	0.137347	0.136569	0.135537	0.134101	0.133799	0.134015	0.134199	0.13413	0.135141	0.1369	0.138747	0.140181	0.142408	0.145308	0.14828	0.151626	0.15427	0.156998	0.160549	0.163496	0.166276	0.168704	0.170481	0.173967	0.176443	0.178881	0.18128	0.183139
Fem	6	E90	0.1492	0.149035	0.15132	0.151781	0.151234	0.151147	0.149015	0.147114	0.146067	0.146029	0.144339	0.143322	0.142483	0.141032	0.139142	0.13754	0.135944	0.133765	0.131652	0.131365	0.130431	0.128729	0.128628	0.128148	0.127817	0.128391	0.128255	0.129216	0.130287	0.131291	0.132323	0.134632	0.136862	0.138958	0.141264	0.142984	0.145936	0.148323	0.150488	0.151782	0.153708	0.155879	0.15829	0.160463	0.161259	0.162748	0.164664
Fem	7	E50	0.160509	0.160047	0.159601	0.158384	0.15567	0.154553	0.152463	0.150378	0.149086	0.148329	0.147518	0.146206	0.144964	0.143056	0.140487	0.138862	0.136724	0.134686	0.132648	0.131059	0.130026	0.129046	0.127751	0.127157	0.127479	0.1277	0.127483	0.128826	0.130222	0.131911	0.133562	0.135411	0.138299	0.141284	0.144633	0.14702	0.150121	0.15313	0.156604	0.158861	0.160988	0.163629	0.165781	0.168744	0.17176	0.173761	0.176181
Fem	7	E70	0.15368	0.154557	0.15743	0.15956	0.160077	0.160936	0.161144	0.160355	0.160819	0.161495	0.161724	0.161848	0.161695	0.160779	0.159643	0.158522	0.157234	0.1558	0.154202	0.153855	0.153711	0.152973	0.153044	0.152954	0.153597	0.154509	0.155091	0.156578	0.159185	0.161305	0.163212	0.166451	0.169952	0.173928	0.177525	0.180245	0.184086	0.187626	0.191501	0.194827	0.19719	0.199373	0.203519	0.206476	0.2093	0.211711	0.214481
Fem	7	E90	0.154292	0.156563	0.159216	0.160169	0.161852	0.161836	0.160163	0.159306	0.158791	0.158309	0.157578	0.157738	0.156379	0.155485	0.154328	0.152415	0.150866	0.149429	0.148028	0.147261	0.146808	0.145992	0.145613	0.146012	0.146639	0.146895	0.147909	0.149597	0.15117	0.152862	0.154286	0.156945	0.159705	0.162865	0.165449	0.168311	0.172058	0.175136	0.178355	0.180639	0.18343	0.18658	0.1895	0.191554	0.193862	0.196221	0.198948
Fem	8	E50	0.159249	0.158451	0.159111	0.157758	0.155708	0.154371	0.151552	0.150314	0.149386	0.148087	0.147169	0.14583	0.145087	0.143314	0.140639	0.138436	0.136662	0.135058	0.132677	0.131423	0.130336	0.128893	0.127759	0.127612	0.127451	0.127501	0.127629	0.128595	0.130158	0.132029	0.13431	0.135723	0.13873	0.142322	0.144792	0.147734	0.150679	0.153673	0.157178	0.159739	0.162243	0.16445	0.167304	0.16998	0.172593	0.174842	0.177335
Fem	8	E70	0.154563	0.155065	0.157274	0.158855	0.160105	0.160565	0.160261	0.160528	0.161943	0.161961	0.162782	0.163981	0.164141	0.164354	0.163383	0.161868	0.1616	0.161024	0.160619	0.160491	0.160762	0.160227	0.160772	0.161867	0.16279	0.164205	0.1657	0.167576	0.170348	0.172764	0.175429	0.178635	0.182342	0.18671	0.190178	0.193789	0.197136	0.200955	0.204823	0.207429	0.210241	0.212649	0.216379	0.218922	0.221886	0.224106	0.227119
Fem	8	E90	0.154615	0.155254	0.157003	0.157996	0.158223	0.156922	0.156248	0.154225	0.153953	0.152612	0.151495	0.151755	0.151109	0.149489	0.14786	0.147304	0.145536	0.144249	0.143702	0.142936	0.14283	0.142186	0.142739	0.143347	0.143646	0.144254	0.145799	0.147826	0.149475	0.151634	0.15311	0.156169	0.1595	0.161988	0.165031	0.16828	0.171897	0.175246	0.178867	0.181815	0.184319	0.187967	0.190479	0.193336	0.195728	0.198601	0.201698
Fem	9	E50	0.167008	0.165827	0.166157	0.165591	0.163733	0.161855	0.160876	0.157971	0.157414	0.156354	0.155137	0.154554	0.153478	0.151168	0.148939	0.147362	0.145674	0.143325	0.14129	0.139864	0.138809	0.13727	0.137128	0.136515	0.136413	0.136564	0.136688	0.137566	0.139185	0.140312	0.142314	0.144597	0.147249	0.150468	0.152633	0.154942	0.158997	0.16095	0.163825	0.166475	0.168109	0.17076	0.173294	0.17551	0.177552	0.179605	0.181791
Fem	9	E70	0.147216	0.146977	0.148689	0.148711	0.149093	0.147188	0.146115	0.144293	0.143627	0.141996	0.140992	0.14026	0.138687	0.136945	0.134621	0.132811	0.130726	0.1287	0.127511	0.126128	0.125436	0.124134	0.123184	0.123313	0.123373	0.123422	0.123812	0.12508	0.126715	0.128231	0.129778	0.132425	0.135047	0.138272	0.140419	0.143045	0.145938	0.149175	0.152284	0.154196	0.156684	0.159433	0.161855	0.164449	0.166138	0.168464	0.171399
Fem	9	E90	0.148341	0.151284	0.152772	0.156455	0.157204	0.156231	0.155436	0.154408	0.154331	0.153093	0.152343	0.15184	0.150322	0.149163	0.147926	0.146323	0.145119	0.142842	0.142095	0.141517	0.14034	0.13927	0.139992	0.140205	0.139255	0.139746	0.140018	0.141464	0.142646	0.142964	0.144625	0.146473	0.149048	0.150312	0.152176	0.154647	0.156769	0.158916	0.161379	0.162969	0.165004	0.166856	0.169038	0.170308	0.171969	0.173513	0.175751
Fem	10	E50	0.155403	0.156744	0.157188	0.156785	0.154732	0.154461	0.152167	0.150579	0.150254	0.148551	0.148	0.146863	0.146537	0.14426	0.142615	0.140968	0.138962	0.137527	0.136216	0.135353	0.134119	0.133295	0.132817	0.132958	0.13337	0.133821	0.134542	0.136061	0.138385	0.13977	0.141707	0.144678	0.147666	0.151044	0.154279	0.157162	0.160808	0.164222	0.167154	0.17016	0.172992	0.17594	0.178711	0.181797	0.184931	0.187495	0.190118
Fem	10	E70	0.156245	0.158049	0.160046	0.160623	0.160162	0.158856	0.156827	0.154898	0.153404	0.151645	0.150058	0.148842	0.148115	0.145237	0.142892	0.1414	0.139111	0.136588	0.134944	0.13448	0.133103	0.131801	0.131266	0.13128	0.131153	0.130737	0.131351	0.132359	0.133831	0.13493	0.136309	0.138541	0.140937	0.143486	0.145715	0.148005	0.150912	0.153345	0.156128	0.157842	0.159892	0.161281	0.164619	0.166266	0.168156	0.1704	0.172362
Fem	10	E90	0.135301	0.13669	0.138355	0.139593	0.13945	0.138917	0.136941	0.134815	0.133088	0.130907	0.129595	0.129519	0.126726	0.124363	0.123042	0.120861	0.117775	0.116147	0.115119	0.11301	0.111832	0.110778	0.110432	0.109851	0.108842	0.108603	0.108688	0.108902	0.10881	0.108557	0.109957	0.111145	0.11169	0.11236	0.113413	0.114937	0.116519	0.11762	0.117859	0.119123	0.12055	0.122195	0.122724	0.122998	0.123756	0.124818	0.12644
Fem	11	E50	0.150221	0.148834	0.148528	0.14716	0.145947	0.143354	0.140489	0.137242	0.135826	0.133102	0.130973	0.129791	0.127708	0.124702	0.122328	0.120856	0.117532	0.115164	0.113664	0.112446	0.110591	0.109289	0.108053	0.107635	0.107336	0.106856	0.10683	0.107884	0.108894	0.109532	0.110306	0.112187	0.114559	0.11621	0.117753	0.120202	0.122635	0.124987	0.127283	0.128818	0.130693	0.133	0.135151	0.137379	0.138634	0.140091	0.142768
Fem	12	E50	0.159011	0.160044	0.160472	0.159875	0.159218	0.15748	0.155376	0.154003	0.153241	0.152129	0.151379	0.151239	0.150856	0.149348	0.148177	0.146804	0.145245	0.14479	0.144187	0.143733	0.142945	0.14255	0.142503	0.142776	0.143388	0.14416	0.145211	0.147402	0.148787	0.150827	0.153371	0.15597	0.159244	0.162255	0.164815	0.167826	0.17203	0.174882	0.176882	0.179741	0.182152	0.185376	0.187601	0.190221	0.192512	0.194948	0.19771
Mal	1	E50	0.183084	0.18439	0.187611	0.189464	0.188424	0.186609	0.183442	0.181732	0.17942	0.179047	0.177614	0.175374	0.173044	0.171384	0.168119	0.165067	0.162864	0.160234	0.157461	0.155027	0.153696	0.152402	0.151042	0.150068	0.14946	0.149165	0.148559	0.148241	0.14986	0.150939	0.151383	0.153386	0.155185	0.157246	0.160469	0.162314	0.164807	0.167485	0.170465	0.173487	0.175949	0.177415	0.179661	0.182529	0.184446	0.185818	0.188783
Mal	1	E70	0.175905	0.177973	0.183515	0.186005	0.185616	0.18415	0.180717	0.178359	0.176045	0.174255	0.172015	0.170252	0.167756	0.165422	0.161908	0.158077	0.154606	0.151997	0.149267	0.147476	0.144907	0.143414	0.141242	0.140015	0.139266	0.139202	0.138346	0.138655	0.138441	0.140149	0.141404	0.141795	0.143995	0.145684	0.148014	0.150512	0.15241	0.155684	0.158038	0.161069	0.163542	0.164795	0.167321	0.16964	0.171905	0.173828	0.175998
Mal	1	E90	0.174601	0.176186	0.178571	0.181114	0.180344	0.178806	0.178307	0.17529	0.175046	0.173525	0.172668	0.172191	0.171616	0.169476	0.167409	0.164071	0.161389	0.16079	0.157539	0.155968	0.154715	0.153448	0.151936	0.151499	0.151703	0.151363	0.151327	0.151169	0.15281	0.15408	0.156733	0.157266	0.159479	0.162734	0.165427	0.168523	0.171301	0.17431	0.178116	0.180949	0.183331	0.186502	0.189048	0.192078	0.194543	0.196574	0.198662
Mal	2	E50	0.169575	0.169977	0.172357	0.174944	0.173825	0.171608	0.16937	0.167726	0.166458	0.16651	0.166252	0.164427	0.164202	0.163076	0.159647	0.156778	0.15557	0.154056	0.15204	0.150242	0.149874	0.148896	0.14851	0.14751	0.147966	0.148825	0.149392	0.149805	0.152148	0.15441	0.155956	0.159405	0.161932	0.164893	0.169506	0.173552	0.176153	0.180064	0.184596	0.187469	0.191633	0.194966	0.198257	0.202083	0.20586	0.208363	0.211406
Mal	2	E70	0.176567	0.179193	0.18466	0.187345	0.190053	0.187809	0.186764	0.184173	0.184115	0.18364	0.182631	0.180953	0.178887	0.177756	0.174947	0.171924	0.16941	0.166728	0.164476	0.162983	0.160601	0.159705	0.158698	0.157656	0.157015	0.1567	0.157073	0.156674	0.158073	0.159406	0.160423	0.162245	0.163883	0.166831	0.16951	0.17106	0.1743	0.176581	0.178965	0.181736	0.183963	0.185785	0.188255	0.190461	0.193008	0.19503	0.196176
Mal	2	E90	0.179962	0.181686	0.1844	0.188246	0.187831	0.187358	0.186274	0.185757	0.183929	0.184974	0.183655	0.183095	0.182942	0.180766	0.179513	0.178227	0.175993	0.174714	0.172065	0.170379	0.169965	0.167933	0.167861	0.168716	0.167959	0.168876	0.169233	0.169855	0.171649	0.173286	0.17519	0.177363	0.180228	0.184253	0.187283	0.190557	0.193458	0.197535	0.20176	0.205195	0.20774	0.211	0.214676	0.218168	0.220421	0.223585	0.226054
Mal	3	E50	0.177662	0.17835	0.182464	0.18421	0.184432	0.183717	0.180089	0.178057	0.176167	0.176179	0.173536	0.172173	0.169725	0.167145	0.164516	0.162013	0.159374	0.158	0.154079	0.152069	0.150633	0.148615	0.146958	0.145617	0.145588	0.145306	0.144786	0.14488	0.145351	0.14733	0.148303	0.148786	0.151065	0.153193	0.155825	0.15792	0.160898	0.163471	0.16587	0.168622	0.171136	0.17235	0.17466	0.177275	0.180213	0.181107	0.183433
Mal	3	E70	0.171048	0.172342	0.17412	0.173623	0.175055	0.172373	0.169994	0.168266	0.16515	0.163858	0.161532	0.159652	0.156855	0.15434	0.150885	0.147524	0.144154	0.141531	0.138721	0.136499	0.134342	0.132239	0.130601	0.128832	0.128421	0.127818	0.126895	0.12734	0.12775	0.128807	0.130417	0.131678	0.13324	0.135958	0.138312	0.140481	0.14317	0.146108	0.148662	0.150801	0.153636	0.15545	0.1576	0.160711	0.162967	0.164934	0.166995
Mal	3	E90	0.184129	0.186498	0.187817	0.191212	0.190959	0.191073	0.189063	0.187243	0.185833	0.186287	0.184273	0.183761	0.181387	0.180706	0.178017	0.175693	0.172908	0.170685	0.16863	0.166714	0.165396	0.164386	0.162722	0.161843	0.161982	0.161996	0.162326	0.162947	0.164323	0.165885	0.167156	0.169134	0.17106	0.174452	0.177734	0.180466	0.183384	0.187356	0.190854	0.194153	0.197158	0.199979	0.202667	0.205732	0.207968	0.211365	0.213251
Mal	4	E50	0.172579	0.172916	0.174933	0.175866	0.175051	0.17198	0.168956	0.168147	0.164732	0.164043	0.160861	0.158801	0.157306	0.154944	0.152153	0.148352	0.146404	0.143089	0.140627	0.138186	0.136461	0.134835	0.132353	0.132282	0.130832	0.13133	0.131308	0.131041	0.132277	0.133632	0.135333	0.136639	0.139276	0.142477	0.145593	0.147961	0.150545	0.153789	0.157916	0.160999	0.163206	0.165885	0.168799	0.172006	0.174737	0.178365	0.179753
Mal	4	E70	0.175201	0.176707	0.180506	0.182854	0.181822	0.179781	0.178114	0.17622	0.175144	0.175057	0.173723	0.172361	0.170685	0.168418	0.166655	0.163051	0.16119	0.158985	0.156669	0.154397	0.152658	0.151837	0.150767	0.149444	0.149979	0.150096	0.149868	0.150596	0.151712	0.154239	0.155835	0.157593	0.16036	0.163732	0.166507	0.169628	0.173316	0.176747	0.180801	0.183697	0.186376	0.188637	0.192711	0.195263	0.198937	0.201773	0.203714
Mal	4	E90	0.178159	0.178801	0.183266	0.183968	0.183886	0.183625	0.181534	0.178509	0.178145	0.176339	0.175561	0.173863	0.172123	0.171027	0.168917	0.165414	0.163755	0.16109	0.15847	0.157342	0.156843	0.154202	0.15335	0.152819	0.153243	0.153379	0.153665	0.153854	0.155958	0.158459	0.159488	0.162097	0.164344	0.168594	0.171261	0.173828	0.177854	0.181239	0.185321	0.188437	0.191624	0.194213	0.197379	0.200943	0.203452	0.206509	0.208242
Mal	5	E50	0.177198	0.179082	0.179854	0.181353	0.179355	0.178139	0.176415	0.172107	0.16972	0.168863	0.166387	0.164787	0.16172	0.15962	0.156097	0.152387	0.150009	0.147042	0.144319	0.142102	0.140611	0.138323	0.137219	0.136238	0.134955	0.135076	0.134483	0.134726	0.135429	0.137091	0.13852	0.140584	0.142443	0.145443	0.148052	0.150895	0.154061	0.156885	0.159928	0.163369	0.165734	0.168027	0.170521	0.17372	0.176335	0.178775	0.180534
Mal	5	E70	0.179032	0.182972	0.187399	0.18859	0.189869	0.190076	0.187168	0.185919	0.183675	0.184435	0.182178	0.179531	0.17882	0.176608	0.173926	0.170655	0.168659	0.165572	0.162511	0.160838	0.159989	0.158325	0.156896	0.155526	0.15578	0.155432	0.154864	0.155447	0.156381	0.158192	0.159387	0.160672	0.163087	0.166836	0.168509	0.171428	0.17433	0.177325	0.180395	0.18363	0.185527	0.187923	0.191114	0.1937	0.19615	0.19841	0.201448
Mal	5	E90	0.173534	0.174078	0.177895	0.178815	0.177552	0.177393	0.173896	0.171699	0.169792	0.167973	0.166769	0.164577	0.162506	0.159798	0.156684	0.153831	0.151127	0.148225	0.144926	0.143131	0.142166	0.139506	0.138203	0.137215	0.137208	0.136797	0.135845	0.136409	0.138014	0.138995	0.140271	0.142636	0.144417	0.147617	0.150502	0.152731	0.15545	0.158543	0.162105	0.164497	0.166487	0.169513	0.171922	0.174689	0.17771	0.179348	0.181482
Mal	6	E50	0.175394	0.175835	0.177892	0.177533	0.176588	0.173764	0.171207	0.167561	0.165082	0.164474	0.161846	0.159391	0.15728	0.154276	0.150501	0.14694	0.144134	0.140522	0.136947	0.135111	0.133171	0.13071	0.128049	0.12697	0.127083	0.126007	0.125135	0.125569	0.126513	0.127348	0.128286	0.130092	0.131646	0.134729	0.136893	0.138859	0.142645	0.14494	0.148182	0.15092	0.152967	0.155584	0.157991	0.16129	0.163625	0.165391	0.167413
Mal	6	E70	0.178919	0.182042	0.186387	0.190265	0.189737	0.189913	0.189071	0.186652	0.186859	0.185791	0.184167	0.182687	0.181626	0.180315	0.176461	0.173981	0.172764	0.170477	0.167683	0.166564	0.165549	0.164287	0.163023	0.161881	0.163516	0.163321	0.16261	0.163641	0.163952	0.166895	0.168244	0.169744	0.172201	0.175698	0.17867	0.182277	0.185628	0.187317	0.191259	0.193971	0.197666	0.199968	0.203729	0.205289	0.208006	0.210636	0.212554
Mal	6	E90	0.171077	0.17188	0.174577	0.176649	0.176566	0.175418	0.17379	0.170615	0.169912	0.168321	0.166376	0.164354	0.163252	0.161778	0.1586	0.156593	0.154399	0.151849	0.149148	0.147461	0.146312	0.145186	0.143725	0.142995	0.143118	0.142703	0.143441	0.144618	0.145607	0.147004	0.147979	0.149558	0.15244	0.155822	0.1581	0.16105	0.162979	0.167097	0.170282	0.172748	0.174932	0.177282	0.180176	0.183436	0.184869	0.187254	0.189505
Mal	7	E50	0.178003	0.178988	0.180001	0.17985	0.1794	0.176974	0.174772	0.17103	0.170228	0.169049	0.166592	0.163858	0.162817	0.160207	0.157265	0.153909	0.151912	0.14879	0.145919	0.144037	0.141772	0.140157	0.138923	0.137317	0.136333	0.136782	0.13642	0.136957	0.137802	0.139203	0.14032	0.141853	0.144549	0.146465	0.149775	0.151529	0.154039	0.157444	0.161341	0.162559	0.165225	0.167603	0.170065	0.172932	0.17515	0.177316	0.179137
Mal	7	E70	0.182053	0.183313	0.186956	0.187986	0.187445	0.186821	0.185071	0.181355	0.181326	0.178744	0.17749	0.1756	0.173446	0.170188	0.167681	0.164562	0.161828	0.159874	0.156515	0.154679	0.153076	0.151417	0.150077	0.148937	0.149034	0.149098	0.148797	0.149448	0.15089	0.153389	0.153857	0.155637	0.158607	0.161681	0.164276	0.166973	0.169857	0.173674	0.176881	0.179757	0.182439	0.185012	0.189269	0.191546	0.194124	0.197735	0.19929
Mal	7	E90	0.168064	0.167523	0.170573	0.171548	0.170369	0.169881	0.167198	0.164633	0.16272	0.160782	0.158809	0.157672	0.155608	0.153883	0.150638	0.148041	0.145761	0.142551	0.140627	0.138352	0.137559	0.136079	0.134847	0.134544	0.133872	0.133047	0.133582	0.133498	0.135042	0.136079	0.137142	0.138233	0.139927	0.142822	0.145037	0.14681	0.1487	0.151619	0.153915	0.156527	0.158056	0.160588	0.162667	0.16462	0.166316	0.167664	0.169822
Mal	8	E50	0.181437	0.181816	0.184166	0.183652	0.182359	0.179486	0.176869	0.174653	0.17272	0.169177	0.167472	0.165886	0.162631	0.16073	0.156907	0.154509	0.150579	0.148291	0.144551	0.142962	0.141469	0.139491	0.13772	0.136851	0.136861	0.135892	0.135252	0.135832	0.136573	0.137418	0.138697	0.140315	0.14233	0.144457	0.147069	0.149149	0.1516	0.154549	0.157472	0.159898	0.162126	0.164674	0.167066	0.16947	0.171718	0.173444	0.175423
Mal	8	E70	0.167105	0.169864	0.175581	0.177539	0.17828	0.178629	0.176856	0.175156	0.174879	0.174473	0.173238	0.171379	0.170222	0.168351	0.165826	0.163134	0.160667	0.1581	0.155674	0.154431	0.15233	0.151879	0.149833	0.149936	0.148506	0.148362	0.148061	0.148913	0.150215	0.150872	0.151968	0.153554	0.155663	0.158356	0.160574	0.162675	0.164695	0.167867	0.170586	0.172259	0.173949	0.17609	0.178516	0.180372	0.181904	0.183411	0.185048
Mal	8	E90	0.169147	0.169489	0.17314	0.173518	0.174608	0.17348	0.17106	0.168937	0.167728	0.16725	0.167138	0.165003	0.163663	0.162831	0.160318	0.158439	0.156404	0.154632	0.15306	0.151339	0.150897	0.149503	0.14969	0.149601	0.149229	0.149901	0.150241	0.151081	0.152558	0.154063	0.15505	0.157112	0.159412	0.162588	0.164221	0.166195	0.169548	0.173237	0.175382	0.177765	0.180086	0.183482	0.186171	0.188825	0.190112	0.192441	0.194477
Mal	9	E50	0.19615	0.197092	0.197863	0.196368	0.195035	0.192582	0.188617	0.185136	0.183063	0.180833	0.177134	0.17578	0.172524	0.169509	0.165893	0.163021	0.159798	0.157059	0.153705	0.151293	0.149785	0.147886	0.146359	0.145417	0.145401	0.144044	0.143532	0.14471	0.144554	0.146379	0.147089	0.148053	0.150427	0.152625	0.154569	0.156741	0.159158	0.161541	0.164764	0.166137	0.16842	0.170754	0.17275	0.175102	0.177048	0.178729	0.180295
Mal	9	E70	0.183262	0.18672	0.189901	0.190335	0.190072	0.189593	0.185805	0.18358	0.181557	0.180307	0.176848	0.174997	0.1727	0.170259	0.16592	0.163865	0.160655	0.158143	0.155468	0.153434	0.151574	0.149956	0.148536	0.148165	0.14716	0.147956	0.147515	0.147813	0.149802	0.151294	0.152628	0.153637	0.156348	0.159937	0.162093	0.164457	0.167425	0.1703	0.173761	0.176285	0.179124	0.18168	0.183828	0.186967	0.189079	0.191651	0.193645
Mal	9	E90	0.175464	0.178238	0.180832	0.182191	0.181516	0.180909	0.17721	0.175035	0.173747	0.17233	0.169378	0.168904	0.167325	0.164994	0.161857	0.160431	0.157186	0.154913	0.152405	0.151692	0.149875	0.148376	0.147695	0.146897	0.146308	0.145987	0.146493	0.146761	0.147417	0.1475	0.148336	0.149832	0.151483	0.153346	0.15472	0.155685	0.158073	0.160342	0.161802	0.162804	0.164617	0.166059	0.168239	0.169917	0.170271	0.171826	0.173428
Mal	10	E50	0.183931	0.182355	0.183794	0.181562	0.179984	0.176937	0.175485	0.172157	0.169938	0.167865	0.1651	0.163556	0.162183	0.159128	0.156006	0.153487	0.150734	0.148134	0.145664	0.144166	0.142537	0.140914	0.139713	0.139269	0.139426	0.13828	0.138801	0.1393	0.140139	0.141187	0.142009	0.14365	0.145719	0.148744	0.15023	0.152322	0.155307	0.157683	0.160687	0.162486	0.164667	0.167137	0.169123	0.171557	0.173218	0.175445	0.177226
Mal	10	E70	0.183609	0.184756	0.187043	0.189651	0.189113	0.188048	0.185369	0.181291	0.180126	0.178907	0.177752	0.174635	0.173001	0.170594	0.167378	0.164828	0.161871	0.159415	0.156721	0.155265	0.153247	0.151621	0.150251	0.149936	0.149026	0.149149	0.149055	0.149118	0.150378	0.150618	0.150598	0.15274	0.154635	0.156926	0.157905	0.159701	0.161554	0.163955	0.165836	0.16754	0.168798	0.170438	0.172492	0.174589	0.175289	0.177046	0.178706
Mal	10	E90	0.168309	0.170779	0.173224	0.174939	0.175736	0.175398	0.173532	0.170253	0.17017	0.168599	0.16656	0.166244	0.164526	0.16236	0.160514	0.158561	0.155253	0.152827	0.151508	0.150279	0.149444	0.149022	0.147634	0.148112	0.147673	0.146989	0.148124	0.148662	0.149336	0.149924	0.150572	0.152423	0.153873	0.156005	0.156864	0.159079	0.161128	0.16375	0.165136	0.16698	0.167544	0.169727	0.171936	0.17318	0.173971	0.17565	0.177487
Mal	11	E50	0.185306	0.185214	0.182451	0.182241	0.179992	0.176643	0.173632	0.170584	0.169394	0.166572	0.163566	0.162122	0.158925	0.156037	0.153783	0.15074	0.148693	0.145203	0.142893	0.141444	0.139972	0.137806	0.136582	0.136285	0.135311	0.134723	0.134221	0.135086	0.135496	0.135955	0.137016	0.138518	0.140223	0.142095	0.143625	0.145627	0.147901	0.150253	0.152758	0.15409	0.15538	0.15822	0.159888	0.161376	0.162728	0.164441	0.1659
Mal	11	E70	0.176624	0.179339	0.181886	0.183489	0.18232	0.181847	0.17884	0.17643	0.174036	0.172292	0.169921	0.167976	0.166978	0.164257	0.160933	0.159613	0.156575	0.153889	0.151453	0.150548	0.148843	0.147569	0.146889	0.145811	0.145479	0.145229	0.145196	0.145339	0.146287	0.147736	0.148459	0.149551	0.152106	0.15402	0.155858	0.157996	0.160015	0.162847	0.16552	0.166294	0.168917	0.172131	0.1728	0.175041	0.17658	0.178778	0.179926
Mal	11	E90	0.169587	0.171308	0.174399	0.174469	0.173298	0.171146	0.168884	0.164372	0.16223	0.158325	0.155436	0.153524	0.150501	0.147735	0.14437	0.141436	0.138562	0.135022	0.133194	0.130609	0.128983	0.126905	0.126355	0.125637	0.124499	0.123348	0.123936	0.124439	0.123964	0.123584	0.124434	0.1255	0.126999	0.127762	0.128783	0.130292	0.131687	0.133806	0.134734	0.135957	0.13677	0.139209	0.140505	0.141261	0.141863	0.143705	0.145364
Mal	12	E50	0.185263	0.186141	0.185953	0.184094	0.183479	0.179073	0.175361	0.171503	0.169334	0.166621	0.163269	0.161611	0.15886	0.156303	0.153898	0.151678	0.148785	0.146005	0.144578	0.142876	0.141089	0.140266	0.139887	0.138657	0.138675	0.138448	0.138805	0.139227	0.14021	0.141326	0.142184	0.144722	0.146915	0.148628	0.151182	0.15367	0.156001	0.158429	0.16022	0.162775	0.164557	0.16728	0.170116	0.171908	0.173917	0.175832	0.17827
Mal	12	E70	0.178386	0.178678	0.181101	0.180672	0.180298	0.177105	0.173412	0.171319	0.168972	0.165906	0.164081	0.161689	0.160766	0.157106	0.154634	0.151587	0.149408	0.146158	0.144108	0.1428	0.141256	0.14034	0.139228	0.139271	0.13784	0.137946	0.137891	0.13855	0.138865	0.140018	0.140506	0.14199	0.143785	0.145455	0.146898	0.149114	0.151566	0.153477	0.155617	0.157099	0.159125	0.16141	0.163454	0.165267	0.165761	0.168039	0.169749
Mal	12	E90	0.17194	0.17529	0.178578	0.183916	0.184475	0.184985	0.184132	0.182949	0.181368	0.179988	0.181473	0.18087	0.179237	0.17751	0.176582	0.174766	0.172562	0.171377	0.1703	0.169878	0.16896	0.168399	0.168519	0.168707	0.168324	0.168398	0.17006	0.17068	0.170855	0.171289	0.173597	0.175245	0.176055	0.178039	0.17942	0.180981	0.183201	0.185379	0.186699	0.188287	0.190271	0.191846	0.192711	0.193872	0.195647	0.196932	0.197999
[truncated: 174 more columns]
