# Supplementary material for: Using proximal remote sensing in non-invasive phenotyping of invertebrates
Source: PLoS One. 2017 May 4;12(5):e0176392. doi: 10.1371/journal.pone.0176392 (PMC5417510; doi:10.1371/journal.pone.0176392)
Supplement: S5 Table — Fem: female; E70: preserved in 70% ethanol; B10-230: spectral band 10 to band 230. (XLS) [file pone.0176392.s005.xls]

## Sheet: aaa
SEX	REP	TRT	Preserve Time (hours)	B10	B11	B12	B13	B14	B15	B16	B17	B18	B19	B20	B21	B22	B23	B24	B25	B26	B27	B28	B29	B30	B31	B32	B33	B34	B35	B36	B37	B38	B39	B40	B41	B42	B43	B44	B45	B46	B47	B48	B49	B50	B51	B52	B53	B54	B55
Fem	1	E70	2	0.159429	0.159524	0.160472	0.160083	0.158328	0.155811	0.154093	0.150843	0.149059	0.148033	0.146574	0.145565	0.143591	0.142251	0.140132	0.137751	0.136107	0.13488	0.132617	0.131054	0.129792	0.129519	0.127859	0.127084	0.128191	0.128463	0.128375	0.12869	0.130319	0.132514	0.134325	0.136308	0.138982	0.142117	0.144925	0.14796	0.150909	0.154457	0.158327	0.161642	0.163999	0.166913	0.169785	0.172465	0.175625	0.17835
Fem	1	E70	24	0.158873	0.159079	0.159944	0.161703	0.161283	0.15993	0.158608	0.158127	0.157087	0.156853	0.15603	0.155074	0.154391	0.152944	0.150968	0.147994	0.146835	0.14531	0.143321	0.141791	0.140527	0.140121	0.13905	0.138146	0.137807	0.138455	0.138641	0.13951	0.140886	0.143218	0.145537	0.146868	0.149763	0.153458	0.156407	0.159214	0.162544	0.165621	0.169381	0.172382	0.175685	0.178082	0.181103	0.184058	0.187251	0.189421
Fem	1	E70	336	0.16074	0.159758	0.163324	0.165296	0.163912	0.165277	0.1659	0.165021	0.165426	0.166449	0.166437	0.165406	0.164998	0.164202	0.161832	0.159263	0.158013	0.156489	0.153629	0.151788	0.15112	0.150439	0.148747	0.148322	0.148951	0.150726	0.150937	0.150722	0.153187	0.15591	0.157898	0.160257	0.163067	0.166509	0.170175	0.173554	0.17666	0.180274	0.184634	0.188282	0.190579	0.193405	0.196148	0.199433	0.202789	0.205719
Fem	1	E70	504	0.154555	0.154917	0.158331	0.159521	0.16016	0.158845	0.157561	0.155189	0.155259	0.154809	0.15312	0.15189	0.151415	0.15057	0.148598	0.146541	0.145276	0.144188	0.143176	0.142898	0.142073	0.141221	0.141356	0.141504	0.142493	0.142675	0.143154	0.144521	0.146184	0.147862	0.148959	0.150731	0.152818	0.155901	0.158209	0.159989	0.162182	0.165338	0.167511	0.169629	0.171265	0.172968	0.175751	0.178447	0.180752	0.182251
Fem	2	E70	2	0.158423	0.159369	0.159547	0.160719	0.159182	0.156782	0.154833	0.152858	0.151396	0.151656	0.15137	0.149033	0.148282	0.147033	0.145116	0.142006	0.140199	0.138725	0.137248	0.135407	0.134175	0.132968	0.132466	0.131735	0.131876	0.132397	0.132809	0.132903	0.135122	0.137107	0.139276	0.141352	0.144079	0.147041	0.150645	0.153662	0.156753	0.16015	0.163427	0.166849	0.170218	0.172592	0.175593	0.17887	0.182638	0.185186
Fem	2	E70	24	0.158947	0.158473	0.159127	0.158948	0.15739	0.155215	0.153016	0.151345	0.148579	0.14795	0.146658	0.144913	0.143439	0.140931	0.138868	0.135571	0.133826	0.131757	0.129406	0.127125	0.125868	0.124591	0.122925	0.122077	0.121842	0.121636	0.121974	0.121911	0.123215	0.125033	0.126506	0.128624	0.130865	0.134148	0.137499	0.140074	0.142766	0.146367	0.150137	0.153116	0.155652	0.158726	0.161473	0.164552	0.167186	0.169575
Fem	2	E70	336	0.159813	0.158529	0.16188	0.163624	0.163354	0.162811	0.165227	0.164625	0.162677	0.164816	0.165136	0.163639	0.163426	0.162884	0.159723	0.157262	0.155481	0.153668	0.150644	0.148195	0.147861	0.146709	0.145337	0.143871	0.144906	0.145934	0.146	0.146391	0.149117	0.151836	0.154021	0.156236	0.159176	0.163549	0.167284	0.170367	0.173506	0.177355	0.181346	0.184577	0.188183	0.190335	0.193193	0.196902	0.200172	0.202309
Fem	2	E70	504	0.146143	0.146174	0.14759	0.146593	0.144863	0.143137	0.140661	0.137435	0.135636	0.133633	0.132142	0.12991	0.128599	0.126348	0.12346	0.120841	0.11889	0.116938	0.114983	0.113402	0.112761	0.111287	0.110249	0.109184	0.109771	0.109589	0.109374	0.109321	0.110544	0.111956	0.112753	0.11344	0.114977	0.117209	0.119253	0.120856	0.123055	0.125048	0.127352	0.129077	0.130935	0.131933	0.134354	0.136293	0.13789	0.139808
Fem	3	E70	2	0.166065	0.165057	0.165997	0.164805	0.163763	0.161609	0.160683	0.159676	0.158421	0.158207	0.158069	0.156896	0.156601	0.15546	0.153824	0.152082	0.150653	0.149204	0.147449	0.146021	0.145478	0.145116	0.144247	0.143872	0.144071	0.145224	0.145423	0.146207	0.147628	0.150502	0.153244	0.155444	0.158115	0.16177	0.16528	0.168749	0.171759	0.174854	0.178374	0.181695	0.184706	0.186824	0.189559	0.192734	0.195597	0.198088
Fem	3	E70	24	0.170567	0.170149	0.172701	0.174579	0.173365	0.172801	0.171269	0.169447	0.168891	0.167797	0.167124	0.165268	0.164543	0.162624	0.160041	0.157734	0.155607	0.153522	0.151026	0.149827	0.148746	0.147363	0.146175	0.14482	0.145101	0.14645	0.146181	0.146735	0.148294	0.150833	0.152414	0.15504	0.158108	0.160407	0.16432	0.16702	0.17124	0.174202	0.177923	0.18074	0.183906	0.186671	0.189225	0.193162	0.195567	0.198119
Fem	3	E70	336	0.159883	0.159784	0.163659	0.16529	0.16508	0.165177	0.165505	0.164879	0.164256	0.165595	0.164618	0.163559	0.162827	0.160748	0.158136	0.154231	0.152587	0.149793	0.146479	0.143598	0.1431	0.141665	0.139117	0.137775	0.138548	0.139577	0.139002	0.140097	0.142384	0.145586	0.14787	0.150464	0.153395	0.157947	0.162589	0.165439	0.16852	0.173162	0.177933	0.181622	0.184562	0.187462	0.190797	0.194538	0.197502	0.200237
Fem	3	E70	504	0.14452	0.146696	0.1472	0.147565	0.147497	0.145892	0.143235	0.140666	0.138896	0.138587	0.137	0.134645	0.133849	0.132185	0.129993	0.127764	0.125626	0.123744	0.121761	0.119535	0.119221	0.118181	0.116625	0.116276	0.116442	0.116365	0.116392	0.116662	0.117403	0.11906	0.120343	0.121477	0.123054	0.125645	0.127957	0.129547	0.13119	0.134244	0.136799	0.138576	0.140445	0.142083	0.143887	0.146471	0.148771	0.150307
Fem	4	E70	2	0.155077	0.154462	0.154237	0.155292	0.15402	0.152186	0.151482	0.149898	0.14848	0.148451	0.14859	0.147228	0.145383	0.144947	0.14298	0.140346	0.138378	0.136758	0.134547	0.132853	0.13139	0.131184	0.129942	0.128926	0.129356	0.129483	0.130097	0.130922	0.132602	0.134874	0.137483	0.139542	0.142695	0.146181	0.149961	0.153731	0.15657	0.160419	0.164292	0.16796	0.171077	0.174132	0.177028	0.180895	0.183568	0.186701
Fem	4	E70	24	0.157072	0.156781	0.158501	0.15932	0.15813	0.157051	0.155723	0.153237	0.152558	0.152416	0.150541	0.149049	0.147952	0.146161	0.14339	0.140832	0.139614	0.136829	0.134233	0.132319	0.131454	0.130027	0.128476	0.127441	0.128303	0.127873	0.128344	0.128626	0.130221	0.132554	0.133509	0.136128	0.13824	0.141995	0.145268	0.147627	0.151204	0.154363	0.157941	0.160856	0.16385	0.166268	0.169084	0.172492	0.175122	0.177378
Fem	4	E70	336	0.162307	0.160981	0.162547	0.165051	0.164262	0.165141	0.165106	0.163578	0.162732	0.164512	0.163501	0.162187	0.161484	0.160162	0.156496	0.153039	0.151464	0.148795	0.144448	0.141947	0.14087	0.139233	0.136735	0.135683	0.136625	0.13743	0.136929	0.137985	0.140152	0.143862	0.145765	0.148005	0.151872	0.156677	0.160881	0.164162	0.16736	0.171955	0.17653	0.180383	0.183613	0.186831	0.190001	0.19412	0.197471	0.199702
Fem	4	E70	504	0.161973	0.160805	0.161054	0.161528	0.160351	0.158002	0.155389	0.153496	0.15178	0.149996	0.148774	0.147123	0.14581	0.143734	0.141334	0.139398	0.137007	0.135081	0.133234	0.131151	0.130653	0.129433	0.127561	0.12738	0.127838	0.127395	0.12769	0.128067	0.129512	0.131486	0.132713	0.133915	0.136325	0.13968	0.14254	0.144613	0.14682	0.150055	0.15295	0.155828	0.158353	0.160075	0.162698	0.165339	0.168562	0.170608
Fem	5	E70	2	0.164425	0.164181	0.166227	0.167088	0.166315	0.165987	0.165835	0.164507	0.164498	0.165483	0.16504	0.164755	0.165158	0.164038	0.162288	0.16095	0.159724	0.158865	0.157364	0.156383	0.156339	0.156681	0.155778	0.155468	0.157483	0.158777	0.160036	0.161884	0.164676	0.168091	0.170877	0.174588	0.178728	0.184173	0.188581	0.193578	0.197639	0.202669	0.207853	0.212369	0.216526	0.219829	0.223958	0.229032	0.232881	0.236986
Fem	5	E70	24	0.153958	0.152783	0.153403	0.154144	0.152496	0.15138	0.148806	0.146266	0.145669	0.144416	0.142575	0.140987	0.138925	0.137363	0.134704	0.13228	0.12951	0.127183	0.124965	0.123622	0.122515	0.120986	0.119815	0.118774	0.118994	0.119422	0.11888	0.119278	0.121315	0.123745	0.125029	0.126771	0.128975	0.132448	0.135684	0.138014	0.141563	0.144976	0.148199	0.151247	0.154451	0.157753	0.160295	0.163709	0.166215	0.168908
Fem	5	E70	336	0.167331	0.16599	0.16996	0.171447	0.171869	0.172484	0.173524	0.17196	0.173212	0.174747	0.174266	0.172571	0.173358	0.171871	0.169014	0.166167	0.164596	0.162223	0.158502	0.156752	0.156315	0.155123	0.153282	0.152335	0.153262	0.154044	0.154369	0.156325	0.158651	0.161676	0.164308	0.166718	0.171039	0.175878	0.179626	0.183376	0.186798	0.191321	0.195548	0.200461	0.203189	0.20633	0.209248	0.213321	0.216636	0.219218
Fem	5	E70	504	0.166849	0.166379	0.168405	0.169128	0.168277	0.166506	0.16435	0.163338	0.160897	0.159593	0.15971	0.157826	0.157032	0.155225	0.153529	0.151071	0.148992	0.147273	0.145661	0.143732	0.143323	0.14218	0.141943	0.14078	0.141479	0.142245	0.141872	0.142622	0.143686	0.145856	0.147057	0.148594	0.151281	0.154035	0.156512	0.159571	0.161685	0.165422	0.168457	0.171262	0.173506	0.17587	0.177937	0.181056	0.184084	0.186489
Fem	6	E70	2	0.152708	0.152843	0.156388	0.157258	0.157078	0.156644	0.155591	0.153971	0.153778	0.153384	0.152271	0.152018	0.150564	0.149223	0.146685	0.145317	0.142814	0.141385	0.138749	0.137347	0.136569	0.135537	0.134101	0.133799	0.134015	0.134199	0.13413	0.135141	0.1369	0.138747	0.140181	0.142408	0.145308	0.14828	0.151626	0.15427	0.156998	0.160549	0.163496	0.166276	0.168704	0.170481	0.173967	0.176443	0.178881	0.18128
Fem	6	E70	24	0.16986	0.16972	0.171177	0.171347	0.17091	0.170533	0.169114	0.166348	0.166345	0.165175	0.16459	0.163574	0.163016	0.161338	0.1593	0.156689	0.15634	0.153725	0.151391	0.150723	0.150276	0.149351	0.148658	0.148489	0.149181	0.149271	0.150108	0.151166	0.152945	0.155381	0.15667	0.159325	0.162358	0.166136	0.16921	0.171884	0.175706	0.179615	0.182768	0.185897	0.188338	0.191653	0.194987	0.197904	0.200211	0.202469
Fem	6	E70	336	0.168358	0.167855	0.16941	0.170468	0.170372	0.172187	0.172365	0.171803	0.171778	0.17383	0.172553	0.171968	0.172417	0.170759	0.167236	0.165407	0.163494	0.16146	0.158064	0.15671	0.156429	0.15516	0.15288	0.152493	0.153994	0.155088	0.155175	0.156395	0.159812	0.162973	0.16529	0.167449	0.172055	0.177343	0.181354	0.185521	0.189553	0.194134	0.200136	0.203759	0.206451	0.210406	0.214892	0.218561	0.222758	0.225417
Fem	6	E70	504	0.148261	0.145951	0.147142	0.148054	0.146292	0.144122	0.141793	0.139979	0.138938	0.136725	0.135579	0.133488	0.132233	0.130831	0.128917	0.126372	0.123653	0.122545	0.119613	0.118145	0.116833	0.11649	0.114712	0.113873	0.114123	0.114256	0.114469	0.114421	0.115584	0.117137	0.118581	0.120358	0.123117	0.125034	0.128785	0.130697	0.133147	0.135741	0.139018	0.141922	0.144086	0.146656	0.149117	0.152156	0.15453	0.156796
Fem	7	E70	2	0.15368	0.154557	0.15743	0.15956	0.160077	0.160936	0.161144	0.160355	0.160819	0.161495	0.161724	0.161848	0.161695	0.160779	0.159643	0.158522	0.157234	0.1558	0.154202	0.153855	0.153711	0.152973	0.153044	0.152954	0.153597	0.154509	0.155091	0.156578	0.159185	0.161305	0.163212	0.166451	0.169952	0.173928	0.177525	0.180245	0.184086	0.187626	0.191501	0.194827	0.19719	0.199373	0.203519	0.206476	0.2093	0.211711
Fem	7	E70	24	0.158415	0.160348	0.162363	0.162658	0.16219	0.162607	0.161186	0.160057	0.15931	0.159771	0.158375	0.158037	0.157225	0.155253	0.153588	0.151905	0.150327	0.148342	0.146729	0.146113	0.145417	0.144513	0.143815	0.144292	0.144665	0.144869	0.144992	0.146672	0.148939	0.150281	0.152351	0.154208	0.156942	0.16039	0.162508	0.16554	0.168194	0.171385	0.174552	0.177353	0.179424	0.182352	0.184822	0.187868	0.189589	0.191993
Fem	7	E70	336	0.164875	0.163689	0.1658	0.164596	0.165193	0.166533	0.167047	0.164897	0.166869	0.165877	0.165376	0.164738	0.165188	0.162892	0.159342	0.157576	0.156218	0.153091	0.149356	0.148034	0.148151	0.145986	0.143796	0.144139	0.145158	0.145114	0.145609	0.146844	0.150159	0.152392	0.154691	0.157347	0.161406	0.165914	0.169153	0.172257	0.175906	0.180163	0.185276	0.189167	0.192007	0.195023	0.199341	0.203096	0.205833	0.207914
Fem	7	E70	504	0.151337	0.150948	0.152854	0.155105	0.154718	0.152783	0.152818	0.151936	0.14977	0.150759	0.149937	0.148981	0.148524	0.147079	0.145481	0.143515	0.142457	0.140585	0.138395	0.136839	0.135946	0.135308	0.134452	0.133787	0.134042	0.134332	0.13414	0.134897	0.136232	0.137702	0.139228	0.140769	0.142977	0.145625	0.148523	0.15114	0.153124	0.156185	0.15917	0.162114	0.164317	0.166606	0.169011	0.171445	0.173898	0.176056
Fem	8	E70	2	0.154563	0.155065	0.157274	0.158855	0.160105	0.160565	0.160261	0.160528	0.161943	0.161961	0.162782	0.163981	0.164141	0.164354	0.163383	0.161868	0.1616	0.161024	0.160619	0.160491	0.160762	0.160227	0.160772	0.161867	0.16279	0.164205	0.1657	0.167576	0.170348	0.172764	0.175429	0.178635	0.182342	0.18671	0.190178	0.193789	0.197136	0.200955	0.204823	0.207429	0.210241	0.212649	0.216379	0.218922	0.221886	0.224106
Fem	8	E70	24	0.162574	0.162747	0.163725	0.1643	0.164212	0.162787	0.161397	0.160224	0.16012	0.158566	0.157752	0.157233	0.156137	0.154487	0.152866	0.152153	0.150275	0.148392	0.147145	0.147181	0.146177	0.145586	0.145132	0.145353	0.145695	0.146431	0.146989	0.148983	0.149849	0.152099	0.15322	0.155803	0.158692	0.161467	0.163774	0.166585	0.169741	0.172897	0.176165	0.178486	0.181003	0.183591	0.187079	0.189344	0.191714	0.193807
Fem	8	E70	336	0.162296	0.160353	0.164025	0.164404	0.163754	0.166347	0.166094	0.165374	0.166917	0.167805	0.166565	0.166254	0.166978	0.16563	0.162861	0.161276	0.160117	0.157433	0.154517	0.153827	0.153342	0.151204	0.150051	0.150575	0.152147	0.152414	0.152525	0.155472	0.158979	0.160709	0.163505	0.166238	0.170589	0.175448	0.179284	0.182803	0.186434	0.191355	0.196266	0.199948	0.202829	0.206685	0.211346	0.214597	0.217782	0.220575
Fem	8	E70	504	0.148111	0.147635	0.148691	0.148892	0.14825	0.146106	0.144253	0.14199	0.139852	0.13866	0.13798	0.136072	0.134182	0.131601	0.129309	0.126527	0.123846	0.122057	0.119438	0.117006	0.115452	0.114231	0.112307	0.111163	0.110645	0.110594	0.109868	0.109784	0.109652	0.110897	0.112222	0.113313	0.114548	0.116607	0.118955	0.12132	0.122809	0.125469	0.128014	0.130832	0.132427	0.134047	0.135776	0.138123	0.140616	0.142544
Fem	9	E70	2	0.147216	0.146977	0.148689	0.148711	0.149093	0.147188	0.146115	0.144293	0.143627	0.141996	0.140992	0.14026	0.138687	0.136945	0.134621	0.132811	0.130726	0.1287	0.127511	0.126128	0.125436	0.124134	0.123184	0.123313	0.123373	0.123422	0.123812	0.12508	0.126715	0.128231	0.129778	0.132425	0.135047	0.138272	0.140419	0.143045	0.145938	0.149175	0.152284	0.154196	0.156684	0.159433	0.161855	0.164449	0.166138	0.168464
Fem	9	E70	24	0.157131	0.157265	0.15763	0.157636	0.156832	0.156435	0.15349	0.152348	0.151557	0.149716	0.14898	0.148665	0.147303	0.145352	0.143613	0.142695	0.140804	0.139208	0.137807	0.137583	0.136828	0.136104	0.136519	0.136852	0.137053	0.137473	0.138078	0.14035	0.141465	0.143338	0.145393	0.14763	0.150228	0.153538	0.155954	0.158647	0.162348	0.165304	0.168086	0.170811	0.173778	0.176804	0.180082	0.182036	0.184537	0.186726
Fem	9	E70	336	0.151764	0.15068	0.151375	0.150199	0.149566	0.150297	0.148737	0.147368	0.14782	0.147003	0.145787	0.144289	0.143978	0.141711	0.138176	0.136482	0.134523	0.129868	0.127581	0.125822	0.124892	0.122741	0.120776	0.121087	0.120887	0.120516	0.119863	0.121127	0.122857	0.124653	0.12518	0.127599	0.130485	0.133963	0.13567	0.137581	0.140644	0.144462	0.147275	0.149186	0.151526	0.154718	0.157284	0.160235	0.161667	0.162721
Fem	9	E70	504	0.148405	0.147358	0.149091	0.148968	0.147905	0.146388	0.144912	0.142409	0.141174	0.140274	0.139668	0.13705	0.136251	0.134019	0.131888	0.128782	0.126813	0.124804	0.122038	0.1198	0.118788	0.117424	0.115526	0.113845	0.11335	0.113033	0.112604	0.112542	0.112646	0.11387	0.114845	0.115761	0.117052	0.119624	0.121804	0.123944	0.125802	0.127967	0.130646	0.133045	0.135197	0.136887	0.13913	0.142088	0.143414	0.145525
Fem	10	E70	2	0.156245	0.158049	0.160046	0.160623	0.160162	0.158856	0.156827	0.154898	0.153404	0.151645	0.150058	0.148842	0.148115	0.145237	0.142892	0.1414	0.139111	0.136588	0.134944	0.13448	0.133103	0.131801	0.131266	0.13128	0.131153	0.130737	0.131351	0.132359	0.133831	0.13493	0.136309	0.138541	0.140937	0.143486	0.145715	0.148005	0.150912	0.153345	0.156128	0.157842	0.159892	0.161281	0.164619	0.166266	0.168156	0.1704
Fem	10	E70	24	0.155033	0.156516	0.158699	0.159116	0.159444	0.158538	0.156257	0.154723	0.153551	0.15193	0.151087	0.150093	0.148879	0.146667	0.145242	0.143771	0.141405	0.139433	0.138164	0.137415	0.136181	0.135174	0.135066	0.134923	0.1346	0.134361	0.134672	0.135476	0.13649	0.137196	0.138649	0.139961	0.141706	0.143129	0.144941	0.146973	0.148777	0.150965	0.152158	0.154185	0.155542	0.157759	0.159394	0.160709	0.16154	0.163313
Fem	10	E70	336	0.149607	0.149926	0.151252	0.149929	0.150087	0.150709	0.148862	0.14782	0.147954	0.147435	0.145864	0.146022	0.144365	0.141623	0.139468	0.138061	0.136354	0.13363	0.13069	0.130469	0.128834	0.12744	0.126401	0.126664	0.126747	0.126225	0.127072	0.128599	0.130037	0.130717	0.131761	0.134327	0.137246	0.139437	0.141394	0.143137	0.145352	0.148752	0.151272	0.152491	0.15405	0.156604	0.159871	0.161569	0.162791	0.164652
Fem	10	E70	504	0.162624	0.162956	0.16485	0.166833	0.166479	0.164485	0.162634	0.161379	0.159274	0.159197	0.158667	0.157357	0.155406	0.154731	0.152685	0.148807	0.147946	0.145427	0.142866	0.141152	0.140007	0.139024	0.137871	0.136225	0.135953	0.135827	0.135907	0.135692	0.136751	0.138192	0.139923	0.140603	0.142156	0.145216	0.147727	0.149891	0.152547	0.154964	0.157861	0.161261	0.163033	0.165151	0.167496	0.170447	0.172938	0.175298
Mal	1	E70	2	0.175905	0.177973	0.183515	0.186005	0.185616	0.18415	0.180717	0.178359	0.176045	0.174255	0.172015	0.170252	0.167756	0.165422	0.161908	0.158077	0.154606	0.151997	0.149267	0.147476	0.144907	0.143414	0.141242	0.140015	0.139266	0.139202	0.138346	0.138655	0.138441	0.140149	0.141404	0.141795	0.143995	0.145684	0.148014	0.150512	0.15241	0.155684	0.158038	0.161069	0.163542	0.164795	0.167321	0.16964	0.171905	0.173828
Mal	1	E70	24	0.176533	0.179593	0.183253	0.185171	0.184863	0.184218	0.182068	0.180434	0.178439	0.178799	0.1775	0.175118	0.174583	0.172868	0.170443	0.16825	0.16548	0.163181	0.160784	0.158927	0.157789	0.156781	0.156413	0.155466	0.154523	0.15489	0.156282	0.155428	0.157839	0.159676	0.161278	0.162852	0.165503	0.169042	0.171753	0.174857	0.177696	0.180842	0.184885	0.187948	0.191153	0.193692	0.196125	0.198877	0.201689	0.205032
Mal	1	E70	336	0.16819	0.168864	0.172495	0.174449	0.174561	0.174806	0.174323	0.174424	0.173872	0.175376	0.17505	0.172848	0.173273	0.172043	0.168575	0.166703	0.163504	0.162911	0.15919	0.156995	0.15673	0.154543	0.153339	0.152679	0.152873	0.15229	0.152745	0.152119	0.155062	0.157018	0.158659	0.160387	0.162637	0.166435	0.169024	0.17225	0.174974	0.177071	0.181251	0.18449	0.186528	0.18894	0.191005	0.19339	0.19584	0.198379
Mal	1	E70	504	0.183015	0.182592	0.183363	0.183388	0.180746	0.179074	0.17539	0.172024	0.17131	0.168502	0.168387	0.165786	0.16475	0.162663	0.159976	0.157894	0.155931	0.154529	0.15247	0.150153	0.150065	0.149546	0.147819	0.147312	0.148024	0.147683	0.148241	0.148618	0.149088	0.15158	0.152083	0.153573	0.154469	0.157157	0.159935	0.160999	0.162708	0.165504	0.168105	0.170529	0.172003	0.17359	0.174436	0.177972	0.178856	0.181604
Mal	2	E70	2	0.176567	0.179193	0.18466	0.187345	0.190053	0.187809	0.186764	0.184173	0.184115	0.18364	0.182631	0.180953	0.178887	0.177756	0.174947	0.171924	0.16941	0.166728	0.164476	0.162983	0.160601	0.159705	0.158698	0.157656	0.157015	0.1567	0.157073	0.156674	0.158073	0.159406	0.160423	0.162245	0.163883	0.166831	0.16951	0.17106	0.1743	0.176581	0.178965	0.181736	0.183963	0.185785	0.188255	0.190461	0.193008	0.19503
Mal	2	E70	24	0.171648	0.171633	0.175755	0.177351	0.176027	0.173262	0.172911	0.171331	0.168229	0.167924	0.166285	0.164543	0.1624	0.161104	0.158552	0.155546	0.152708	0.150353	0.14737	0.145247	0.143968	0.142992	0.141904	0.140086	0.140174	0.140469	0.139969	0.14021	0.141295	0.143282	0.144592	0.146201	0.148042	0.151554	0.154589	0.156922	0.159194	0.162687	0.166586	0.169702	0.171662	0.17467	0.176783	0.179914	0.182965	0.186025
Mal	2	E70	336	0.174457	0.176004	0.180152	0.183099	0.183702	0.184157	0.185258	0.184398	0.184883	0.185755	0.186897	0.184881	0.185	0.183995	0.181205	0.177874	0.175996	0.174222	0.170627	0.168164	0.167287	0.166682	0.164293	0.162595	0.163534	0.163839	0.164287	0.164452	0.166761	0.168607	0.171069	0.172949	0.175678	0.179436	0.18278	0.186013	0.188579	0.192286	0.197137	0.200229	0.202417	0.206038	0.208318	0.212084	0.215132	0.217541
Mal	2	E70	504	0.168074	0.167465	0.171363	0.172526	0.171381	0.171065	0.16821	0.165217	0.16499	0.163539	0.163093	0.161649	0.159303	0.157972	0.15555	0.153297	0.15149	0.149908	0.14767	0.146076	0.144602	0.144247	0.142654	0.142136	0.143054	0.142238	0.142342	0.142762	0.143898	0.145935	0.146973	0.148647	0.150179	0.153172	0.155498	0.158178	0.160959	0.163434	0.166802	0.168242	0.170615	0.172108	0.175545	0.177637	0.180136	0.181923
Mal	3	E70	2	0.171048	0.172342	0.17412	0.173623	0.175055	0.172373	0.169994	0.168266	0.16515	0.163858	0.161532	0.159652	0.156855	0.15434	0.150885	0.147524	0.144154	0.141531	0.138721	0.136499	0.134342	0.132239	0.130601	0.128832	0.128421	0.127818	0.126895	0.12734	0.12775	0.128807	0.130417	0.131678	0.13324	0.135958	0.138312	0.140481	0.14317	0.146108	0.148662	0.150801	0.153636	0.15545	0.1576	0.160711	0.162967	0.164934
Mal	3	E70	24	0.184132	0.186411	0.190538	0.191541	0.192411	0.190483	0.188102	0.184757	0.183077	0.182787	0.181738	0.178412	0.175266	0.175007	0.17005	0.167704	0.166097	0.163494	0.160937	0.160015	0.15811	0.156746	0.155469	0.154849	0.155238	0.155507	0.155033	0.155421	0.158156	0.159901	0.161114	0.163619	0.166008	0.16918	0.173169	0.176593	0.180196	0.183887	0.187585	0.190721	0.193048	0.196504	0.199506	0.203131	0.206937	0.209445
Mal	3	E70	336	0.176052	0.178382	0.182823	0.185236	0.185335	0.186642	0.186894	0.186679	0.185138	0.186527	0.186241	0.184638	0.184934	0.182401	0.178862	0.175742	0.174451	0.171822	0.167599	0.165249	0.164558	0.162135	0.160683	0.159582	0.159562	0.160365	0.159143	0.159969	0.161741	0.164724	0.165302	0.167162	0.169915	0.17357	0.176656	0.180006	0.182103	0.185364	0.189429	0.192555	0.194479	0.197134	0.199466	0.201978	0.204907	0.206897
Mal	3	E70	504	0.170649	0.170407	0.171963	0.173666	0.171677	0.168511	0.166636	0.162781	0.160903	0.158622	0.157526	0.154199	0.153145	0.150158	0.147956	0.146042	0.141849	0.140115	0.137783	0.13558	0.134698	0.132718	0.131244	0.130338	0.13017	0.129516	0.12913	0.129237	0.130573	0.131324	0.133433	0.134014	0.136054	0.138687	0.141544	0.143737	0.145655	0.148173	0.151505	0.154256	0.155963	0.157341	0.16029	0.163506	0.165383	0.168438
Mal	4	E70	2	0.175201	0.176707	0.180506	0.182854	0.181822	0.179781	0.178114	0.17622	0.175144	0.175057	0.173723	0.172361	0.170685	0.168418	0.166655	0.163051	0.16119	0.158985	0.156669	0.154397	0.152658	0.151837	0.150767	0.149444	0.149979	0.150096	0.149868	0.150596	0.151712	0.154239	0.155835	0.157593	0.16036	0.163732	0.166507	0.169628	0.173316	0.176747	0.180801	0.183697	0.186376	0.188637	0.192711	0.195263	0.198937	0.201773
Mal	4	E70	24	0.179309	0.18063	0.183766	0.185463	0.185268	0.184456	0.18199	0.180653	0.179989	0.180004	0.177913	0.175269	0.174068	0.172357	0.169919	0.167013	0.164785	0.162227	0.159183	0.15788	0.15651	0.155041	0.154407	0.153449	0.152783	0.153349	0.153852	0.154085	0.155351	0.157483	0.159375	0.1613	0.163961	0.167734	0.170327	0.173173	0.176449	0.180213	0.183904	0.187382	0.190279	0.193503	0.196216	0.200209	0.203163	0.205426
Mal	4	E70	336	0.184799	0.185057	0.189028	0.19442	0.192276	0.19472	0.196255	0.194533	0.195764	0.195656	0.195574	0.195324	0.195064	0.192866	0.189855	0.186793	0.184633	0.18173	0.178214	0.175877	0.175367	0.173721	0.171182	0.170338	0.171079	0.172081	0.171394	0.171788	0.174216	0.177381	0.178496	0.180838	0.183806	0.187468	0.192148	0.19413	0.1978	0.201844	0.205922	0.208474	0.211503	0.213178	0.21622	0.219129	0.221752	0.224147
Mal	4	E70	504	0.176893	0.177743	0.180322	0.182147	0.180751	0.17884	0.176116	0.174569	0.172456	0.171084	0.171208	0.167942	0.167999	0.165724	0.163662	0.16042	0.157966	0.156096	0.154573	0.152747	0.150866	0.15012	0.148841	0.148018	0.14791	0.149023	0.1485	0.14856	0.150328	0.151593	0.152558	0.153939	0.1561	0.158723	0.161703	0.164158	0.166135	0.169379	0.172335	0.174451	0.177765	0.179457	0.181638	0.184863	0.186863	0.189204
Mal	5	E70	2	0.179032	0.182972	0.187399	0.18859	0.189869	0.190076	0.187168	0.185919	0.183675	0.184435	0.182178	0.179531	0.17882	0.176608	0.173926	0.170655	0.168659	0.165572	0.162511	0.160838	0.159989	0.158325	0.156896	0.155526	0.15578	0.155432	0.154864	0.155447	0.156381	0.158192	0.159387	0.160672	0.163087	0.166836	0.168509	0.171428	0.17433	0.177325	0.180395	0.18363	0.185527	0.187923	0.191114	0.1937	0.19615	0.19841
Mal	5	E70	24	0.181479	0.183253	0.187948	0.190848	0.190002	0.189859	0.187564	0.186061	0.185898	0.185634	0.184852	0.182976	0.181776	0.179495	0.179135	0.17635	0.175421	0.173068	0.170853	0.169175	0.168721	0.167951	0.166031	0.166343	0.167707	0.168618	0.168696	0.17026	0.172336	0.174137	0.176919	0.179523	0.182558	0.187005	0.190451	0.194298	0.197749	0.203177	0.207602	0.210585	0.213531	0.217648	0.220439	0.22543	0.228986	0.231354
Mal	5	E70	336	0.175192	0.176213	0.179783	0.181932	0.181821	0.182405	0.18404	0.182479	0.183284	0.183932	0.183379	0.181636	0.181485	0.18028	0.176112	0.171708	0.170941	0.167108	0.163634	0.161372	0.160226	0.158339	0.155873	0.155346	0.155318	0.155958	0.155069	0.156343	0.158316	0.160993	0.162608	0.16488	0.168326	0.17267	0.176046	0.178443	0.181296	0.185831	0.190193	0.193555	0.195748	0.198312	0.201503	0.204644	0.20767	0.209427
Mal	5	E70	504	0.192507	0.19219	0.195908	0.196714	0.1953	0.192469	0.187689	0.185423	0.179445	0.178747	0.175874	0.172013	0.169496	0.168176	0.163821	0.159167	0.155328	0.152978	0.149226	0.148067	0.145435	0.143433	0.141645	0.139928	0.139498	0.139191	0.13803	0.137862	0.137404	0.139126	0.140535	0.140844	0.143241	0.144583	0.148186	0.149568	0.151101	0.154142	0.156859	0.159871	0.161525	0.163207	0.164945	0.168338	0.170658	0.172163
Mal	6	E70	2	0.178919	0.182042	0.186387	0.190265	0.189737	0.189913	0.189071	0.186652	0.186859	0.185791	0.184167	0.182687	0.181626	0.180315	0.176461	0.173981	0.172764	0.170477	0.167683	0.166564	0.165549	0.164287	0.163023	0.161881	0.163516	0.163321	0.16261	0.163641	0.163952	0.166895	0.168244	0.169744	0.172201	0.175698	0.17867	0.182277	0.185628	0.187317	0.191259	0.193971	0.197666	0.199968	0.203729	0.205289	0.208006	0.210636
Mal	6	E70	24	0.175835	0.177986	0.179977	0.181373	0.181395	0.181226	0.178006	0.177349	0.177125	0.176739	0.175089	0.174637	0.1728	0.171664	0.168752	0.167158	0.165194	0.163344	0.160751	0.159243	0.158545	0.157514	0.155982	0.156049	0.156115	0.156198	0.156755	0.157749	0.158943	0.160937	0.16292	0.164514	0.167169	0.170313	0.173526	0.175968	0.178997	0.182439	0.18612	0.189087	0.191772	0.194049	0.197021	0.199528	0.202674	0.204841
Mal	6	E70	336	0.1745	0.176427	0.180831	0.182456	0.182514	0.183915	0.184433	0.182697	0.183103	0.183785	0.183696	0.181168	0.181689	0.180159	0.176316	0.173204	0.172399	0.168019	0.163984	0.16185	0.162106	0.159415	0.157204	0.156419	0.157054	0.157132	0.156507	0.156874	0.159951	0.162505	0.164226	0.165886	0.169013	0.173376	0.176248	0.179159	0.182489	0.186864	0.191128	0.19458	0.196959	0.199505	0.202664	0.205035	0.208585	0.210146
Mal	6	E70	504	0.181414	0.182669	0.18609	0.189279	0.187066	0.185442	0.18276	0.179897	0.177358	0.17566	0.174604	0.172734	0.171006	0.16807	0.166042	0.162375	0.159998	0.156839	0.154753	0.152998	0.15118	0.150603	0.149011	0.147707	0.147274	0.147343	0.147625	0.146819	0.148428	0.149348	0.15051	0.152198	0.153167	0.157424	0.158987	0.16216	0.163569	0.166647	0.169624	0.172313	0.174666	0.176923	0.178728	0.181841	0.184545	0.187612
Mal	7	E70	2	0.182053	0.183313	0.186956	0.187986	0.187445	0.186821	0.185071	0.181355	0.181326	0.178744	0.17749	0.1756	0.173446	0.170188	0.167681	0.164562	0.161828	0.159874	0.156515	0.154679	0.153076	0.151417	0.150077	0.148937	0.149034	0.149098	0.148797	0.149448	0.15089	0.153389	0.153857	0.155637	0.158607	0.161681	0.164276	0.166973	0.169857	0.173674	0.176881	0.179757	0.182439	0.185012	0.189269	0.191546	0.194124	0.197735
Mal	7	E70	24	0.171274	0.171876	0.175158	0.176094	0.176875	0.175806	0.173474	0.171533	0.170554	0.170126	0.168557	0.167758	0.166185	0.16357	0.161181	0.15965	0.156955	0.154617	0.152478	0.151731	0.150309	0.149016	0.147987	0.147633	0.148044	0.148298	0.149141	0.150916	0.152407	0.154196	0.156836	0.159093	0.16224	0.166423	0.170376	0.173531	0.177171	0.181789	0.185631	0.189306	0.193177	0.196514	0.200402	0.204644	0.207098	0.210581
Mal	7	E70	336	0.179476	0.178094	0.183093	0.18377	0.184041	0.186077	0.184434	0.182551	0.183554	0.18433	0.18197	0.180776	0.180114	0.178471	0.173059	0.170848	0.169202	0.164732	0.16075	0.158729	0.156857	0.155047	0.15141	0.1516	0.15183	0.151099	0.15078	0.150733	0.152619	0.154694	0.155726	0.15732	0.161462	0.164409	0.167069	0.169408	0.172155	0.176225	0.180213	0.182658	0.184597	0.186752	0.189694	0.192677	0.195526	0.197167
Mal	7	E70	504	0.171282	0.17105	0.17367	0.175467	0.17606	0.175136	0.173513	0.172606	0.170803	0.169965	0.169912	0.168473	0.167201	0.165938	0.164814	0.162101	0.159834	0.158169	0.155857	0.153839	0.152617	0.152568	0.150546	0.150879	0.15057	0.151148	0.151149	0.150859	0.151595	0.153833	0.155337	0.15682	0.158846	0.161672	0.164522	0.166826	0.169569	0.172049	0.175153	0.178264	0.180523	0.182113	0.184765	0.186801	0.190128	0.192469
Mal	8	E70	2	0.167105	0.169864	0.175581	0.177539	0.17828	0.178629	0.176856	0.175156	0.174879	0.174473	0.173238	0.171379	0.170222	0.168351	0.165826	0.163134	0.160667	0.1581	0.155674	0.154431	0.15233	0.151879	0.149833	0.149936	0.148506	0.148362	0.148061	0.148913	0.150215	0.150872	0.151968	0.153554	0.155663	0.158356	0.160574	0.162675	0.164695	0.167867	0.170586	0.172259	0.173949	0.17609	0.178516	0.180372	0.181904	0.183411
Mal	8	E70	24	0.180273	0.180537	0.181548	0.182068	0.180882	0.180065	0.178157	0.174219	0.173688	0.172101	0.170634	0.168439	0.167079	0.165684	0.162848	0.160293	0.157919	0.155779	0.153294	0.151689	0.150518	0.148973	0.148349	0.147992	0.147554	0.148478	0.148391	0.14874	0.151203	0.152344	0.153159	0.155623	0.158174	0.161184	0.163915	0.166662	0.170331	0.173625	0.176234	0.180666	0.182675	0.186759	0.189227	0.192573	0.194959	0.19773
Mal	8	E70	336	0.178105	0.178285	0.182865	0.183783	0.185492	0.185761	0.185288	0.185001	0.185651	0.18654	0.185887	0.185168	0.185524	0.183315	0.179453	0.177994	0.17611	0.173256	0.169173	0.168602	0.167911	0.16498	0.163722	0.163809	0.164392	0.1643	0.164305	0.165754	0.168392	0.170514	0.17158	0.173908	0.177744	0.181201	0.184085	0.185976	0.189736	0.193531	0.196335	0.19956	0.202463	0.204885	0.207669	0.210672	0.212534	0.214704
Mal	8	E70	504	0.18274	0.185967	0.189078	0.19147	0.191103	0.189586	0.18828	0.18524	0.18495	0.184184	0.183861	0.183087	0.181674	0.180444	0.177284	0.175599	0.173051	0.171099	0.169522	0.167198	0.166395	0.165877	0.165187	0.163748	0.163757	0.164416	0.164823	0.16483	0.16583	0.169087	0.170174	0.171094	0.173933	0.175855	0.179123	0.182582	0.184914	0.188534	0.190784	0.193795	0.196691	0.198846	0.201998	0.203718	0.206342	0.209081
Mal	9	E70	2	0.183262	0.18672	0.189901	0.190335	0.190072	0.189593	0.185805	0.18358	0.181557	0.180307	0.176848	0.174997	0.1727	0.170259	0.16592	0.163865	0.160655	0.158143	0.155468	0.153434	0.151574	0.149956	0.148536	0.148165	0.14716	0.147956	0.147515	0.147813	0.149802	0.151294	0.152628	0.153637	0.156348	0.159937	0.162093	0.164457	0.167425	0.1703	0.173761	0.176285	0.179124	0.18168	0.183828	0.186967	0.189079	0.191651
Mal	9	E70	24	0.179772	0.181006	0.181496	0.182814	0.182822	0.180787	0.178621	0.177461	0.176162	0.17412	0.172995	0.172295	0.170722	0.169194	0.167341	0.164791	0.16291	0.1613	0.158956	0.157208	0.156248	0.15545	0.154716	0.154326	0.154808	0.154098	0.154811	0.156085	0.157191	0.158772	0.159307	0.162025	0.164023	0.166468	0.168744	0.170931	0.173081	0.176602	0.179486	0.181254	0.183628	0.185861	0.188969	0.190839	0.192559	0.194823
Mal	9	E70	336	0.164005	0.166112	0.168234	0.168474	0.168477	0.171339	0.169056	0.168751	0.170391	0.16957	0.168455	0.1682	0.168297	0.166861	0.163588	0.161275	0.160043	0.156836	0.155071	0.154348	0.153087	0.15112	0.149659	0.150762	0.151554	0.151367	0.151275	0.152766	0.154936	0.156847	0.158427	0.161098	0.164417	0.167409	0.170262	0.171829	0.176264	0.179559	0.182826	0.185311	0.187019	0.190401	0.193511	0.195439	0.197471	0.198936
Mal	9	E70	504	0.170071	0.173269	0.175546	0.178647	0.178556	0.178074	0.17691	0.174779	0.172984	0.172825	0.172885	0.17233	0.169292	0.168613	0.166508	0.164176	0.161546	0.16	0.157604	0.156698	0.155471	0.154583	0.153074	0.152065	0.151773	0.152037	0.151404	0.152595	0.15335	0.15415	0.156399	0.15718	0.159792	0.162208	0.164659	0.167718	0.170202	0.173054	0.176655	0.17886	0.18195	0.183979	0.186205	0.188822	0.191311	0.193982
Mal	10	E70	2	0.183609	0.184756	0.187043	0.189651	0.189113	0.188048	0.185369	0.181291	0.180126	0.178907	0.177752	0.174635	0.173001	0.170594	0.167378	0.164828	0.161871	0.159415	0.156721	0.155265	0.153247	0.151621	0.150251	0.149936	0.149026	0.149149	0.149055	0.149118	0.150378	0.150618	0.150598	0.15274	0.154635	0.156926	0.157905	0.159701	0.161554	0.163955	0.165836	0.16754	0.168798	0.170438	0.172492	0.174589	0.175289	0.177046
Mal	10	E70	24	0.177698	0.178429	0.180956	0.182188	0.182926	0.183141	0.180263	0.179614	0.178457	0.177884	0.177376	0.177426	0.17593	0.174782	0.172451	0.171167	0.169333	0.166977	0.164559	0.164761	0.16386	0.163356	0.162887	0.163094	0.163886	0.163735	0.165087	0.166653	0.168655	0.170002	0.172344	0.174685	0.177717	0.181099	0.183913	0.1869	0.191252	0.19464	0.198161	0.201327	0.205463	0.209681	0.213286	0.216067	0.219199	0.222441
Mal	10	E70	336	0.160765	0.161402	0.163541	0.164923	0.166285	0.166289	0.162334	0.163729	0.1637	0.163019	0.161793	0.162423	0.162052	0.158926	0.156533	0.156981	0.154802	0.151977	0.150206	0.148962	0.149434	0.14753	0.14682	0.147518	0.14779	0.14825	0.147462	0.150145	0.151908	0.153807	0.154124	0.155742	0.159586	0.16227	0.163518	0.165289	0.167983	0.172194	0.174611	0.175414	0.177802	0.180043	0.183004	0.184636	0.185842	0.187199
Mal	10	E70	504	0.161642	0.161124	0.16407	0.166545	0.165429	0.165414	0.16414	0.16368	0.161278	0.161148	0.161129	0.159503	0.159423	0.158205	0.155536	0.153751	0.151983	0.150626	0.148139	0.146142	0.144996	0.144795	0.143427	0.142506	0.142809	0.143016	0.143611	0.14367	0.144956	0.146559	0.149032	0.149731	0.152077	0.155314	0.157787	0.160048	0.163571	0.165587	0.169146	0.172641	0.174686	0.176871	0.178986	0.182911	0.184652	0.187717
Mal	11	E70	2	0.176624	0.179339	0.181886	0.183489	0.18232	0.181847	0.17884	0.17643	0.174036	0.172292	0.169921	0.167976	0.166978	0.164257	0.160933	0.159613	0.156575	0.153889	0.151453	0.150548	0.148843	0.147569	0.146889	0.145811	0.145479	0.145229	0.145196	0.145339	0.146287	0.147736	0.148459	0.149551	0.152106	0.15402	0.155858	0.157996	0.160015	0.162847	0.16552	0.166294	0.168917	0.172131	0.1728	0.175041	0.17658	0.178778
Mal	11	E70	24	0.174362	0.177368	0.178874	0.180096	0.180599	0.177988	0.175427	0.173173	0.171298	0.169978	0.167701	0.166877	0.164502	0.163368	0.161221	0.158259	0.155841	0.153043	0.15253	0.151373	0.15026	0.149814	0.148974	0.148628	0.148201	0.148339	0.149123	0.149663	0.151121	0.153229	0.153727	0.155509	0.158311	0.160251	0.162924	0.165049	0.167707	0.170676	0.172716	0.175755	0.177738	0.180725	0.183317	0.184838	0.186949	0.189688
Mal	11	E70	336	0.162827	0.163285	0.165697	0.166522	0.16678	0.167018	0.164711	0.165569	0.166091	0.164742	0.164074	0.164624	0.165342	0.163191	0.160799	0.160946	0.159218	0.155975	0.155261	0.155174	0.154407	0.153037	0.153221	0.154109	0.155019	0.155592	0.156116	0.156505	0.159352	0.160206	0.161917	0.164634	0.167564	0.170076	0.171538	0.173966	0.176989	0.179528	0.182038	0.183756	0.186282	0.188337	0.191042	0.193121	0.195891	0.197596
Mal	11	E70	504	0.168831	0.170041	0.174234	0.1766	0.179155	0.178853	0.177336	0.175472	0.174792	0.175274	0.174037	0.173703	0.171873	0.170334	0.168306	0.165686	0.163407	0.162064	0.159286	0.157868	0.156635	0.155452	0.154671	0.153372	0.15377	0.153686	0.152977	0.152718	0.153933	0.155533	0.157352	0.158086	0.159975	0.162586	0.16582	0.167153	0.169378	0.172272	0.175274	0.177822	0.179944	0.182179	0.183354	0.185811	0.188683	0.190648
Mal	12	E70	2	0.178386	0.178678	0.181101	0.180672	0.180298	0.177105	0.173412	0.171319	0.168972	0.165906	0.164081	0.161689	0.160766	0.157106	0.154634	0.151587	0.149408	0.146158	0.144108	0.1428	0.141256	0.14034	0.139228	0.139271	0.13784	0.137946	0.137891	0.13855	0.138865	0.140018	0.140506	0.14199	0.143785	0.145455	0.146898	0.149114	0.151566	0.153477	0.155617	0.157099	0.159125	0.16141	0.163454	0.165267	0.165761	0.168039
Mal	12	E70	24	0.188208	0.187486	0.189348	0.189472	0.189092	0.188269	0.185277	0.18424	0.182004	0.181172	0.18113	0.179772	0.177513	0.177331	0.174769	0.173155	0.171153	0.168947	0.167537	0.166747	0.166495	0.164763	0.164864	0.164825	0.16491	0.164756	0.165378	0.167245	0.168611	0.169118	0.171325	0.173217	0.17587	0.178331	0.180428	0.18294	0.185993	0.188957	0.19219	0.193968	0.196623	0.199359	0.20172	0.204275	0.206455	0.208727
Mal	12	E70	504	0.163985	0.166078	0.169457	0.173674	0.174551	0.173341	0.171879	0.170972	0.170343	0.169854	0.169697	0.168851	0.166649	0.166419	0.164303	0.16148	0.16041	0.157744	0.155641	0.154593	0.153366	0.15218	0.151013	0.15002	0.15042	0.151305	0.151073	0.151482	0.152721	0.154768	0.155718	0.157092	0.159379	0.161352	0.164674	0.167875	0.169408	0.172913	0.175905	0.179653	0.181369	0.18352	0.185475	0.188471	0.190763	0.193679
[truncated: 175 more columns]
